# Supplementary material for: A microfluidic-induced C. elegans sleep state
Source: Nat Commun. 2019 Nov 6;10:5035. doi: 10.1038/s41467-019-13008-5 (PMC6834590; doi:10.1038/s41467-019-13008-5)
Supplement: Supplementary file 11 — Source Data [file 41467_2019_13008_MOESM11_ESM.xlsx]

## Sheet: Full raw data sets
Full raw data sets can be found at https://rice.box.com/v/Celegans-Microfluidic-Sleep
Data in this file are a more processed form of the data and used to make the plots shown in the manuscript figures.

## Sheet: Fig1
Sleep Bout Lengths (min)						Sleep Onset (min)						Total Fraction Sleep						Wake Bout Lengths (min)
	Small uFluidic	Large uFluidic	WorMotel	HeatShock			Small uFluidic	Large uFluidic	WorMotel	HeatShock			Small uFluidic	Large uFluidic	WorMotel	HeatShock			Small uFluidic	Large uFluidic	WorMotel	HeatShock
Bout 1	0.616667	2.91111	3.63889	8.12222		Animal 1	86.0278	61.0722	140.928	14.7611		Animal 1	0.107361	0.205394	0.0671296	0.430093		Bout 1	11.2667	11.3611	15.6333	1.11667
Bout 2	0.505556	4.07778	2.87222	5.51111		Animal 2	66.9833	79.0944	126.911	8.06667		Animal 2	0.202778	0.133681	0.0965509	0.19037		Bout 2	31.5833	0.255556	26.6667	1.80556
Bout 3	1.10556	0.777778	2.95	1.73889		Animal 3	48.4944	94.3611	165.833	16.3111		Animal 3	0.264815	0.110532	0.00826389	0.247407		Bout 3	0.388889	20.4333	13.1056	0.322222
Bout 4	1.2	3.49444	2.77778	3.40556		Animal 4	65.6056	90	77.7	4.87778		Animal 4	0.194977	0.235185	0.0232176	0.497593		Bout 4	14.1722	7.13333	15.4333	0.35
Bout 5	0.838889	3.97778	2.89444	3.31111		Animal 5	71.1944	55.6667	146.367	7.58889		Animal 5	0.134051	0	0.0283565	0.356667		Bout 5	3.01111	15.0389	12.1222	0.255556
Bout 6	1.12778	5.33889	0.977778	1.1		Animal 6	30.7056	64.6333	212.422	7.6		Animal 6	0.234676	0.173981	0.0204167	0.515833		Bout 6	0.6	14.4056	19.8722	2.72778
Bout 7	1.05556	1.81111	2.29444	0.744444		Animal 7	71.4778	60.0278	149.85	14.6778		Animal 7	0.120579	0.224167	0.0768981	0.105463		Bout 7	0.872222	0.527778	17.0056	1.33333
Bout 8	1.55	2.07222	1.82778	1.87222		Animal 8	77.1444	122.294	170.056	14.4056		Animal 8	0.248171	0.196759	0.0255093	0.564907		Bout 8	9.00556	21.8333	14.8167	3.32778
Bout 9	0.716667	5.33889	3.42222	0.527778		Animal 9	40.4167	84.0389	152.694	11.65		Animal 9	0.179491	0.209954	0.144236	0.168056		Bout 9	3.82222	0.288889	16.7222	3.92778
Bout 10	0.7	0.711111	4.29444	0.633333		Animal 10	61.6333	171.211	105.178	22.5833		Animal 10	0.28412	0.162014	0	0.157963		Bout 10	0.572222	0.466667	13.8333	2.45
Bout 11	1.16111	1.78333	5.04444	3.53333		Animal 11	96.9056	62.1056	195.333	7.33333		Animal 11	0.209583	0.084375	0.0346759	0.410556		Bout 11	2.22222	17.0389	7.66667	2.86111
Bout 12	0.533333	5.07222	4.8	3.01667		Animal 12	64.5278	76.8778	92.5556	12.9889		Animal 12	0.0956019	0.171528	0	0.108056		Bout 12	1.62222	0.755556	72.1778	1.91667
Bout 13	1.51111	4.46667	1.48889	1.63889		Animal 13	35.2833	96.7889	177.917	6.70556		Animal 13	0.305671	0.205671	0.0180093	0.42213		Bout 13	13.0889	13.4778	42.7167	9.06667
Bout 14	0.694444	1.55556	1.98333	2.07222		Animal 14	24.3	69.4944	115.061	10.4556		Animal 14	0.25169	0.123981	0.02875	0.145648		Bout 14	1.38889	0.338889	52.2444	0.544444
Bout 15	1.35556	3.12222	0.65	0.722222		Animal 15	35.7389	85.6722	206.1	11.9278		Animal 15	0.24956	0.248079	0	0.220463		Bout 15	0.911111	0.327778	22.6722	0.433333
Bout 16	0.794444	2.78333	4.92222	0.816667		Animal 16	35.6389	29.7111	88.9889	17.4222		Animal 16	0.167593	0.191366	0.0504861	0.148889		Bout 16	0.383333	0.266667	19.2778	1.07778
Bout 17	0.55	1.19444	3.80556	2.17222		Animal 17	61.0722	88.2389	217.094	15.4444		Animal 17	0.183495	0.135394	0.10669	0.41787		Bout 17	13.7111	11.45	24.1944	0.7
Bout 18	0.933333	2.18333	3	1.72778		Animal 18	23.8889	62.8611	213.967	10.1667		Animal 18	0.181227	0.105602	0.0159722	0.113889		Bout 18	1.16111	13.7611	9.69444	0.394444
Bout 19	0.883333	4.58333	4.9	0.916667		Animal 19	26.0111	41.9	183.794	9.58889		Animal 19	0.33	0.242222	0	0.256389		Bout 19	0.411111	0.305556	18.5278	3.21667
Bout 20	1.55	0.85	4.42222	0.944444		Animal 20	22.5778	82.0056	224.089	10.3944		Animal 20	0.201343	0.209861	0.0771759	0.164352		Bout 20	3.24444	0.477778	32.1	0.294444
Bout 21	1.66111	2.45556	4.35556	0.938889		Animal 21	22.7722	50.3389	205.711	14.2944		Animal 21	0.20419	0.187222	0.0112037	0.538611		Bout 21	10.45	69.05	23.2611	1.35
Bout 22	1.33889	0.594444	3.73889	1.08333		Animal 22	88.5	45.0167	205.678	13.5167		Animal 22	0.0959722	0.193171	0.00696759	0.148333		Bout 22	2.36111	0.283333	18.0556	1.08889
Bout 23	0.816667	2.01667	3.03889	2.95		Animal 23	59.6833	64.2333	201.178	13.6389		Animal 23	0.156944	0.232083	0	0.131944		Bout 23	0.705556	1.58889	11.2111	7.50556
Bout 24	1.22778	1.25556	2.9	0.605556		Animal 24	58.9556	86.8556	186.778	9.77778		Animal 24	0.172361	0.168009	0.0280787	0.200833		Bout 24	0.922222	5.41111	4.11111	3.92778
Bout 25	1.33889	1.83333	0.655556	1.96667		Animal 25	77.0611	92.5	150.039	26.4278		Animal 25	0.0903704	0.100787	0.0209722	0.163056		Bout 25	1.03889	0.555556	10.95	0.333333
Bout 26	0.655556	2.79444	2.37222	1.02778		Animal 26	75.7833	58.6222	192.011	13.9444		Animal 26	0.0771528	0.107894	0	0.313704		Bout 26	4.00556	0.344444	0.433333	0.261111
Bout 27	0.583333	1.67778	3.09444	2.13889		Animal 27	70.6722	49.4944	207.933	11.1556		Animal 27	0.262963	0.0713194	0.0240972	0.546389		Bout 27	2.91667	7.14444	6.74444	2.86667
Bout 28	1.69444	0.683333	3.2	0.855556		Animal 28	64.2	24.0611	228.344	13.9444		Animal 28	0.242176	0.195486	0.0283565	0.230833		Bout 28	4.47222	1.07778	19.7889	0.327778
Bout 29	1.17778	3.91667	3.66111	1.30556		Animal 29	71.4	108.133	221.522	14.6611		Animal 29	0.11831	0.157292	0	0.216111		Bout 29	0.505556	0.338889	40.3389	0.788889
Bout 30	1.33889	0.8	6.58889	10.3		Animal 30	113.35	108.2	158.661	10.85		Animal 30	0.0575694	0.241065	0.0155093	0.334074		Bout 30	0.438889	5.1	65.0889	2.5
Bout 31	1.66111	1.68333	7.74444	0.683333		Animal 31	16.85	112.967	227.167	9.82778		Animal 31	0.3475	0.14963	0.0111574	0.212685		Bout 31	9.05556	0.444444	29.1667	0.283333
Bout 32	1.22778	0.927778	4.82222	1.38889		Animal 32	66.95	91.4611	112.722	13.4333		Animal 32	0.262454	0.129259	0.0134259	0.3825		Bout 32	1.78333	38.3278	14.3667	3.51111
Bout 33	0.588889	2.63333	2.09444	0.538889		Animal 33	46.8556	60.45	195.639	14.5111		Animal 33	0.123125	0.16956	0.0620139	0.438056		Bout 33	1.75	40.4444	26.0056	2.06111
Bout 34	0.966667	1.32222	6.50556	0.938889		Animal 34	71.5611	67.4389	203.439	13.9556		Animal 34	0.124144	0.210532	0.00965278	0.447778		Bout 34	5.03889	0.983333	27.6667	0.527778
Bout 35	0.7	3.87222	4.03889	1.16667		Animal 35	59.4667	65.1778	228.9	7.31111		Animal 35	0.152731	0.236134	0.0279167	0.108889		Bout 35	2.36667	0.305556	13.5056	0.372222
Bout 36	1.02222	2.96667	4.28333	3.46111		Animal 36	89.3889	43.4667	183.044	19.6889		Animal 36	0.045787	0.264653	0.0240046	0.14713		Bout 36	0.388889	5.66111	22.7833	2.51111
Bout 37	1.21111	1.42222	4.32222	2.70556		Animal 37	14.8167	110.461	217.2	23.4889		Animal 37	0.171921	0.122315	0.0580787	0.133241		Bout 37	0.894444	1.38333	9.37222	5.46111
Bout 38	0.788889	4.23333	3.66667	2.22222		Animal 38	35.6722	65.2667	NaN	8.92778		Animal 38	0.312616	0.121968	0.0157176	0.125648		Bout 38	0.772222	1.28889	30.0611	1.05556
Bout 39	0.761111	2.14444	3.23333	1.12222		Animal 39	19.6333	65.55	NaN	3.81667		Animal 39	0.261181	0.10838	0.0675231	0.142407		Bout 39	4.47222	0.888889	25.4444	0.277778
Bout 40	0.938889	1.84444	3.56111	0.538889		Animal 40	35.85	62.85	NaN	22.6444		Animal 40	0.22787	0.133565	0.0447454	0.156111		Bout 40	8.35556	0.572222	27.1611	1.63889
Bout 41	0.805556	2.84444	4.22222	1.88889		Animal 41	24.4111	80.4389	NaN	20.7333		Animal 41	0.196505	0.148287	0.0255093	0.143426		Bout 41	0.627778	0.544444	19.3333	1.05556
Bout 42	2.1	3.82222	4.33333	1.40556		Animal 42	8.25	88.8056	NaN	5.83333		Animal 42	0.207523	0.151782	0.00400463	0.409074		Bout 42	3.51111	2.38333	39.2722	6.1
Bout 43	0.6	1.07222	6.33889	1.07222		Animal 43	44.8	44.4278	NaN	10.9611		Animal 43	0.307407	0.226435	0	0.168981		Bout 43	0.283333	6.52778	11.9167	1.48333
Bout 44	0.894444	0.983333	6.62222	2.45556		Animal 44	19.0056	107.167	NaN	14.7667		Animal 44	0.258426	0.174375	0	0.187593		Bout 44	0.655556	0.822222	20.2111	0.522222
Bout 45	0.527778	5.96111	1.94444	5.99444		Animal 45	30.0389	163.078	NaN	10.9056		Animal 45	0.296551	0.157569	0.0277778	0.307222		Bout 45	0.405556	2.4	24.3556	1.51667
Bout 46	0.95	2.18889	4.4	0.616667		Animal 46	70.9778	80.8111	NaN	6.72222		Animal 46	0.0596296	0.101898	0.0265509	0.448796		Bout 46	2.92778	0.344444	41.3222	1.28333
Bout 47	0.938889	2.81111	3.3	2.71111		Animal 47	7.21667	NaN	NaN	10.1556		Animal 47	0.345093	0.19287	0	0.41713		Bout 47	1.15	32.5556	10.8722	7.51111
Bout 48	1.02778	2.36667	3	0.555556														Bout 48	1.70556	0.366667	28.5	2.15
Bout 49	0.555556	1.77222	3.83333	1.64444														Bout 49	8.42222	0.916667	19.8389	1.7
Bout 50	0.905556	3.89444	0.794444	1.21111														Bout 50	2.24444	3.88333	35.0944	2.75
Bout 51	0.955556	7.22222	0.977778	1.30556														Bout 51	2.50556	0.438889	50.5389	3.53333
Bout 52	1.13889	1.85	3.21667	1.56667														Bout 52	4.68333	13.9556	86.7333	2.56667
Bout 53	0.727778	0.994444	3.73333	1.92778														Bout 53	5.22222	0.416667	26.4056	4.86667
Bout 54	1.13889	1.19444	6.20556	11.1278														Bout 54	3.78889	0.322222	29.7444	8.88889
Bout 55	1.25	11.3833	3.59444	5.31111														Bout 55	2.61111	17.7611	1.92778	1.13889
Bout 56	0.922222	4.43333	2.68889	6.93889														Bout 56	2.4	0.35	12.7167	4
Bout 57	0.644444	0.6	1.67222	3.50556														Bout 57	3.22778	10.1111	10.9944	2.23333
Bout 58	0.911111	0.9	2.83333	0.572222														Bout 58	0.738889	21.4556	21.2056	0.766667
Bout 59	1.13333	5.71667	3.90556	2.21667														Bout 59	2.21667	27.3944	11.5889	0.766667
Bout 60	0.505556	0.644444	5.03333	0.65														Bout 60	5.52222	1.17778	1.63333	0.855556
Bout 61	1.68889	2.51111	5.78333	2.32222														Bout 61	2.91667	0.844444	21.9778	1.55
Bout 62	1.51111	2.62778	5.71667	1.13889														Bout 62	0.494444	23.7111	9.05556	0.427778
Bout 63	2.15	3.93333	1.08889	2.56111														Bout 63	0.988889	5.2	48.5056	1.1
Bout 64	0.522222	2.38333	3.72222	2.57778														Bout 64	0.394444	3.17222	22.2278	7.15556
Bout 65	0.627778	1.72222	2.67778	3.92778														Bout 65	3.42222	17.5444	21.3778	5.73889
Bout 66	1.89444	0.694444	3.22222	15.3167														Bout 66	0.35	0.377778	18.9611	0.727778
Bout 67	1.4	4.73889	3.02778	0.783333														Bout 67	4.97778	0.305556	20.6944	3.77778
Bout 68	2.11667	4.4	11.8556	3.15556														Bout 68	3.61111	9.98889	12.9278	1.1
Bout 69	2.30556	1.38889	2.31667	3.61667														Bout 69	0.716667	11.6667	30.4333	18.9
Bout 70	0.5	3.75556	1.08889	1.16111														Bout 70	1.76667	13.6444	10.1333	0.572222
Bout 71	3.03889	1.28889	5.61111	0.794444														Bout 71	3.68889	13.9778	50.2833	8.72778
Bout 72	1.89444	0.705556	4.39444	2.08333														Bout 72	7.72778	10.4667	16.4222	0.788889
Bout 73	2.31111	4.38333	1.36667	2.56111														Bout 73	2.40556	0.355556	NaN	13.2111
Bout 74	1.86111	3.09444	2.42222	0.538889														Bout 74	2.45556	9.27778	NaN	1.02222
Bout 75	1.53889	6.63889	3.82222	0.777778														Bout 75	1.01667	11.6278	NaN	3.42222
Bout 76	2.28333	4.91667	3.27778	1.66111														Bout 76	3.23333	12.6333	NaN	3.37778
Bout 77	1.16667	4.06111	2.88889	0.95														Bout 77	0.344444	1.4	NaN	1.82778
Bout 78	0.516667	3.43333	0.544444	1.51111														Bout 78	2.81667	16.2556	NaN	1.03889
Bout 79	0.616667	0.827778	0.983333	3.06111														Bout 79	0.366667	0.322222	NaN	0.383333
Bout 80	0.555556	4.01111	3.77222	1.17778														Bout 80	2.77222	1.16667	NaN	0.316667
Bout 81	1.45	5.55	3.37222	2.3														Bout 81	1.66667	1.31111	NaN	0.355556
Bout 82	0.683333	3.48333	3	0.816667														Bout 82	3.31667	10.5889	NaN	3.67778
Bout 83	1.81667	3.59444	3.95	0.583333														Bout 83	0.961111	1.94444	NaN	3.91111
Bout 84	0.7	2.81111	3.71111	1.53889														Bout 84	2.54444	14.8778	NaN	4.02222
Bout 85	1.61111	0.611111	2.17222	0.588889														Bout 85	4.55	0.8	NaN	9.81111
Bout 86	0.766667	0.727778	4.18333	1.29444														Bout 86	1.89444	0.516667	NaN	3.13333
Bout 87	0.655556	1.28333	3.53333	2.55														Bout 87	9.15	14.0444	NaN	1.62778
Bout 88	1.23889	5.37778	3.02222	3.64444														Bout 88	0.516667	18.4778	NaN	0.983333
Bout 89	1.73333	4.17778	6.12222	5.85556														Bout 89	0.838889	12.3722	NaN	1.84444
Bout 90	0.988889	3.92222	0.961111	0.566667														Bout 90	3.19444	0.561111	NaN	1.29444
Bout 91	0.533333	3.65	6.66667	2.86111														Bout 91	5.52222	1.08333	NaN	0.827778
Bout 92	0.705556	0.511111	6.37222	2.78889														Bout 92	3.68889	20.6556	NaN	1.47222
Bout 93	1.18889	0.85	NaN	1.16667														Bout 93	1.75	11.6722	NaN	1.37778
Bout 94	1.83889	3.17778	NaN	0.688889														Bout 94	2.06111	11.4333	NaN	2.52778
Bout 95	0.994444	3.47222	NaN	2.62778														Bout 95	0.3	3.00556	NaN	9.28333
Bout 96	1.29444	1.95556	NaN	4.06667														Bout 96	2.55556	11.3111	NaN	5.8
Bout 97	1.22778	1	NaN	2.41667														Bout 97	1.85	0.311111	NaN	0.311111
Bout 98	0.922222	1.58889	NaN	0.683333														Bout 98	0.594444	11.0889	NaN	0.255556
Bout 99	1.03333	2.27222	NaN	1.99444														Bout 99	10.2444	16.5444	NaN	2.86667
Bout 100	1.11667	3.00556	NaN	2.65556														Bout 100	3.26667	2.57222	NaN	2.69444
Bout 101	1.03889	1.81111	NaN	2.11667														Bout 101	2.08333	10.8167	NaN	1.91111
Bout 102	0.594444	2.83333	NaN	2.18889														Bout 102	1.56111	0.844444	NaN	4.06667
Bout 103	1.51111	1.88889	NaN	2.87778														Bout 103	2.07778	0.3	NaN	3.11111
Bout 104	1.88333	2.66111	NaN	3.24444														Bout 104	1.69444	0.627778	NaN	3.51667
Bout 105	1.78333	6.02222	NaN	1.68889														Bout 105	0.8	0.333333	NaN	2.99444
Bout 106	2.32778	5.44444	NaN	2.64444														Bout 106	0.766667	19.4944	NaN	2.46667
Bout 107	1.31111	4.40556	NaN	5.23333														Bout 107	0.783333	0.833333	NaN	3.55556
Bout 108	0.638889	3.41111	NaN	1.68333														Bout 108	1.46667	10.8833	NaN	4.13889
Bout 109	1.01667	2.27222	NaN	1.92778														Bout 109	1.47222	0.361111	NaN	1.3
Bout 110	1.81111	2.25	NaN	2.35556														Bout 110	7.71111	0.705556	NaN	1.53333
Bout 111	1.17222	2.46111	NaN	1.61667														Bout 111	0.783333	1.25	NaN	1.5
Bout 112	0.772222	1.36111	NaN	1.15556														Bout 112	1.86111	0.733333	NaN	7.15
Bout 113	0.661111	1.48333	NaN	1.40556														Bout 113	2.08333	0.761111	NaN	0.305556
Bout 114	0.883333	2.28333	NaN	1.63333														Bout 114	1.36667	2.58889	NaN	15.2889
Bout 115	1.61667	2.16667	NaN	2.38889														Bout 115	0.7	7.23889	NaN	0.283333
Bout 116	1.21667	3.17778	NaN	2.26111														Bout 116	2.29444	0.861111	NaN	0.272222
Bout 117	0.544444	1.53889	NaN	4.15														Bout 117	2.65	16.5833	NaN	21.3556
Bout 118	0.883333	0.55	NaN	1.38889														Bout 118	0.722222	3.39444	NaN	14.55
Bout 119	0.738889	1.88333	NaN	1.1														Bout 119	0.833333	0.366667	NaN	0.433333
Bout 120	0.683333	6.74444	NaN	2.95556														Bout 120	0.366667	22.2722	NaN	0.388889
Bout 121	0.955556	1.72778	NaN	1.55556														Bout 121	6.33333	0.333333	NaN	2.16111
Bout 122	0.544444	3.96667	NaN	3.32222														Bout 122	2.89444	0.45	NaN	17.4944
Bout 123	0.683333	3.19444	NaN	0.755556														Bout 123	2.61111	31.6944	NaN	7.57778
Bout 124	1.13333	0.694444	NaN	0.961111														Bout 124	12.1111	0.316667	NaN	0.316667
Bout 125	2.51667	2.9	NaN	12.3167														Bout 125	10.3833	0.783333	NaN	2.61667
Bout 126	0.95	7.32778	NaN	2.75556														Bout 126	0.355556	11.5889	NaN	9.63333
Bout 127	1.52778	4.67778	NaN	3.8														Bout 127	4.72222	0.344444	NaN	3.2
Bout 128	1.22222	2.64444	NaN	1.66111														Bout 128	6.23889	0.677778	NaN	1.55556
Bout 129	0.688889	1.35556	NaN	0.855556														Bout 129	2.56111	2.82778	NaN	1.08889
Bout 130	0.888889	0.916667	NaN	1.96667														Bout 130	10.8833	0.377778	NaN	1.03333
Bout 131	1.47222	1.9	NaN	1.1														Bout 131	3.33889	0.977778	NaN	0.894444
Bout 132	1.11111	1.56667	NaN	0.766667														Bout 132	6.78889	4.05556	NaN	0.738889
Bout 133	0.605556	0.527778	NaN	0.566667														Bout 133	0.444444	8.8	NaN	2.07778
Bout 134	0.555556	1.23889	NaN	3.36111														Bout 134	2.21667	13.8111	NaN	1.22222
Bout 135	1.15556	2.05556	NaN	1.03889														Bout 135	5.65	0.261111	NaN	1.57778
Bout 136	0.677778	0.922222	NaN	2.18889														Bout 136	2.15	2.62778	NaN	0.3
Bout 137	1.11111	0.683333	NaN	1.81667														Bout 137	1.6	6.95	NaN	1.1
Bout 138	1.36667	1.47778	NaN	3.54444														Bout 138	2.07222	0.722222	NaN	4.46667
Bout 139	1.56111	1.00556	NaN	4.5														Bout 139	2.47778	4.43889	NaN	2.43889
Bout 140	1.12778	2.40556	NaN	0.522222														Bout 140	0.416667	2.48889	NaN	0.311111
Bout 141	1.37222	2.15	NaN	2.81111														Bout 141	5.21111	4.91667	NaN	2.88889
Bout 142	1.85	3.21667	NaN	2.09444														Bout 142	4.77222	0.472222	NaN	5.56667
Bout 143	1.43333	4.37222	NaN	1.36667														Bout 143	0.555556	35.0611	NaN	1.65556
Bout 144	0.95	1.39444	NaN	1.10556														Bout 144	0.416667	0.438889	NaN	7.07222
Bout 145	1.15556	0.744444	NaN	2.65														Bout 145	0.333333	1.36111	NaN	3.46111
Bout 146	0.605556	3.29444	NaN	2.64444														Bout 146	1.80556	0.372222	NaN	0.966667
Bout 147	0.761111	0.622222	NaN	0.855556														Bout 147	1.96111	0.416667	NaN	6.41667
Bout 148	0.694444	4.38889	NaN	13.7389														Bout 148	0.75	0.672222	NaN	1.32778
Bout 149	0.705556	1.16667	NaN	8.35556														Bout 149	0.322222	16.1889	NaN	5.93333
Bout 150	2.80556	0.688889	NaN	2.25556														Bout 150	9.88889	0.994444	NaN	6.24444
Bout 151	1.37222	3.06111	NaN	0.938889														Bout 151	0.338889	7.29444	NaN	0.694444
Bout 152	1.25556	3.63333	NaN	1.47222														Bout 152	2.11111	0.322222	NaN	1.50556
Bout 153	0.905556	3.89444	NaN	0.533333														Bout 153	0.544444	8.31667	NaN	5.70556
Bout 154	1.21667	2.52778	NaN	2.06111														Bout 154	0.305556	23.7722	NaN	12.2389
Bout 155	0.8	0.611111	NaN	0.877778														Bout 155	0.255556	1.67222	NaN	0.383333
Bout 156	1.21111	3.13333	NaN	1.22778														Bout 156	3.77222	8.95	NaN	1.9
Bout 157	0.927778	1.53333	NaN	1.69444														Bout 157	0.455556	0.872222	NaN	2.68333
Bout 158	1.91111	0.533333	NaN	0.516667														Bout 158	5.66667	2.80556	NaN	1.45556
Bout 159	0.844444	1.56111	NaN	0.6														Bout 159	1.01667	7.88333	NaN	3.31667
Bout 160	0.794444	3.11111	NaN	3.32222														Bout 160	9.08333	10.1667	NaN	3.08889
Bout 161	0.972222	0.527778	NaN	0.594444														Bout 161	2.65556	1.08889	NaN	1.83889
Bout 162	1.4	2.71667	NaN	2.17222														Bout 162	5.58889	0.255556	NaN	11.9778
Bout 163	1.17778	2.21111	NaN	1.20556														Bout 163	0.905556	17.0167	NaN	3.73333
Bout 164	0.633333	3.66111	NaN	1.87222														Bout 164	3.55556	0.55	NaN	3.95
Bout 165	1.48333	0.611111	NaN	2.17222														Bout 165	2.3	0.338889	NaN	1.18889
Bout 166	1.07778	1.38889	NaN	2.07778														Bout 166	4.65556	7.51111	NaN	0.283333
Bout 167	0.644444	4.31111	NaN	0.588889														Bout 167	11.9	0.788889	NaN	1.53889
Bout 168	0.755556	1.12778	NaN	1.50556														Bout 168	2.09444	10.0278	NaN	0.472222
Bout 169	1.07778	0.738889	NaN	1.91667														Bout 169	10.6556	0.411111	NaN	0.672222
Bout 170	1.45	5.25	NaN	2.04444														Bout 170	0.277778	26.0722	NaN	0.311111
Bout 171	1.00556	2.38889	NaN	2.1														Bout 171	1.45	0.377778	NaN	0.311111
Bout 172	2.65556	1.69444	NaN	1.18889														Bout 172	0.366667	41.3778	NaN	2.33889
Bout 173	0.572222	1.45556	NaN	2.75														Bout 173	10.5278	7.83889	NaN	0.361111
Bout 174	0.833333	1.35556	NaN	0.544444														Bout 174	15.4556	2.72778	NaN	2.80556
Bout 175	1.15	0.516667	NaN	2.00556														Bout 175	6.93889	0.922222	NaN	0.316667
Bout 176	0.744444	1.80556	NaN	1.08333														Bout 176	0.688889	1.35	NaN	3.81667
Bout 177	1.27222	1.54444	NaN	1.05556														Bout 177	6.38333	0.95	NaN	1.2
Bout 178	3.70556	1.41111	NaN	0.955556														Bout 178	0.405556	0.8	NaN	3.21111
Bout 179	1	1.24444	NaN	3.49444														Bout 179	3.82222	3.53333	NaN	1.13333
Bout 180	1.11667	1.88333	NaN	1.18889														Bout 180	0.261111	3.58889	NaN	1.95556
Bout 181	1.77778	1.42778	NaN	2.17778														Bout 181	6.03889	1.21667	NaN	2.72778
Bout 182	1.33333	2.16111	NaN	2.21667														Bout 182	1.36667	0.488889	NaN	2.38333
Bout 183	0.761111	1.03333	NaN	1.95														Bout 183	4.43333	18.4889	NaN	0.327778
Bout 184	0.5	0.961111	NaN	1.56111														Bout 184	4.83889	0.35	NaN	1.71667
Bout 185	0.766667	2.40556	NaN	0.711111														Bout 185	2.85	0.861111	NaN	0.35
Bout 186	0.761111	2.01667	NaN	3.83889														Bout 186	7.64444	20.2056	NaN	4.04444
Bout 187	1.39444	3.61111	NaN	2.12222														Bout 187	0.561111	23.1167	NaN	0.444444
Bout 188	0.688889	2.39444	NaN	4.24444														Bout 188	14.8667	18.7722	NaN	18.4222
Bout 189	0.561111	2.07778	NaN	0.644444														Bout 189	16.1778	9.44444	NaN	4.11667
Bout 190	0.805556	1.58889	NaN	1.95556														Bout 190	2.4	24.6167	NaN	3.22222
Bout 191	0.75	4.61111	NaN	2.90556														Bout 191	5.35	4.36667	NaN	1.35556
Bout 192	0.894444	3.80556	NaN	3.01111														Bout 192	6.09444	8.43889	NaN	3.30556
Bout 193	0.588889	1.13889	NaN	4.28333														Bout 193	1.74444	0.794444	NaN	1.1
Bout 194	0.683333	0.672222	NaN	2.68333														Bout 194	1.53333	0.916667	NaN	3.82222
Bout 195	1.18889	9.56111	NaN	1.55556														Bout 195	0.711111	1.7	NaN	5.68333
Bout 196	0.705556	3.18889	NaN	5.34444														Bout 196	2.11111	13.9278	NaN	0.483333
Bout 197	2.06667	4.82222	NaN	3.77222														Bout 197	2.3	7.50556	NaN	3.42222
Bout 198	1.28889	3.38333	NaN	1.50556														Bout 198	22.6389	0.833333	NaN	1.90556
Bout 199	1.81667	2.45556	NaN	3.37778														Bout 199	0.283333	20.7889	NaN	6.36667
Bout 200	1.07778	3.46111	NaN	1.74444														Bout 200	0.655556	0.277778	NaN	1.36111
Bout 201	0.766667	3.05	NaN	2.90556														Bout 201	0.994444	0.311111	NaN	2.20556
Bout 202	1.75	3.85	NaN	2.26667														Bout 202	3.52222	15.1222	NaN	1.96111
Bout 203	1.35	1.67778	NaN	0.838889														Bout 203	0.338889	9.02778	NaN	1.63333
Bout 204	0.511111	6.30556	NaN	2.15556														Bout 204	2.93889	1.14444	NaN	7.12778
Bout 205	0.644444	3.23889	NaN	2.58889														Bout 205	1.75556	6.18889	NaN	4.07778
Bout 206	1.8	2.33333	NaN	2.11667														Bout 206	0.338889	0.722222	NaN	0.255556
Bout 207	0.905556	1.83889	NaN	0.977778														Bout 207	1.45	4.32222	NaN	5.16111
Bout 208	1.39444	1.25556	NaN	0.533333														Bout 208	1.18889	0.494444	NaN	0.75
Bout 209	1.1	0.811111	NaN	0.816667														Bout 209	5.35556	8.67778	NaN	0.483333
Bout 210	2.18333	2.85556	NaN	2.07222														Bout 210	2.64444	0.727778	NaN	1.23333
Bout 211	0.838889	0.622222	NaN	0.966667														Bout 211	0.822222	1.15	NaN	0.544444
Bout 212	0.672222	2.40556	NaN	1.04444														Bout 212	2.32222	0.833333	NaN	3.28333
Bout 213	0.766667	1.96111	NaN	1.35														Bout 213	3.27222	0.283333	NaN	3.99444
Bout 214	0.794444	2.15556	NaN	0.872222														Bout 214	7.17222	0.705556	NaN	1.2
Bout 215	1.07778	0.861111	NaN	0.75														Bout 215	1.21111	1.61111	NaN	4.81667
Bout 216	0.661111	3.30556	NaN	2.35556														Bout 216	2.32222	0.605556	NaN	1.89444
Bout 217	0.888889	1	NaN	2.20556														Bout 217	3.11111	2.35	NaN	3.47778
Bout 218	1.38333	0.577778	NaN	1.32778														Bout 218	2.01111	1.25556	NaN	1.16667
Bout 219	1.58333	1.66111	NaN	1.06111														Bout 219	4.9	0.405556	NaN	1.05
Bout 220	1.33333	3.7	NaN	1.80556														Bout 220	0.344444	0.794444	NaN	2.48333
Bout 221	0.888889	4.81667	NaN	0.716667														Bout 221	1.31667	0.683333	NaN	0.411111
Bout 222	0.705556	0.522222	NaN	1.33333														Bout 222	0.25	0.316667	NaN	0.277778
Bout 223	1.83889	0.594444	NaN	1.41667														Bout 223	0.788889	1.26667	NaN	3.39444
Bout 224	1.25	0.622222	NaN	2.56111														Bout 224	0.822222	0.983333	NaN	1.93889
Bout 225	0.95	1.12222	NaN	3.69444														Bout 225	2.15556	0.522222	NaN	1.09444
Bout 226	0.677778	1.53333	NaN	0.811111														Bout 226	0.805556	2.22778	NaN	1.44444
Bout 227	0.527778	0.505556	NaN	4.17778														Bout 227	5.28333	0.661111	NaN	2.22222
Bout 228	0.827778	2.14444	NaN	1.13889														Bout 228	0.344444	0.527778	NaN	0.855556
Bout 229	1.12222	0.605556	NaN	0.611111														Bout 229	4.47778	14.0944	NaN	1.1
Bout 230	1.03333	1.65556	NaN	1.61667														Bout 230	5.53333	0.361111	NaN	1.3
Bout 231	0.916667	1.53889	NaN	1.75														Bout 231	1.42778	0.488889	NaN	2.01667
Bout 232	0.8	1.40556	NaN	2.22778														Bout 232	2.02778	17.3722	NaN	0.866667
Bout 233	1.64444	0.822222	NaN	0.994444														Bout 233	1.26667	2.31667	NaN	4.38889
Bout 234	1.54444	1	NaN	1.05556														Bout 234	0.294444	0.344444	NaN	0.961111
Bout 235	0.655556	3.68333	NaN	1.96111														Bout 235	0.738889	9.03333	NaN	1.45556
Bout 236	1.47222	2.87222	NaN	2.54444														Bout 236	0.294444	0.3	NaN	1.49444
Bout 237	1.05	1.17778	NaN	0.5														Bout 237	3.66111	1.03889	NaN	0.738889
Bout 238	1.53333	3.58889	NaN	0.711111														Bout 238	0.861111	13.8222	NaN	0.372222
Bout 239	1.12222	1.06111	NaN	2.05														Bout 239	3.85556	5.3	NaN	0.905556
Bout 240	1.04444	1.82778	NaN	2.23889														Bout 240	1.04444	1.27778	NaN	6.19444
Bout 241	0.75	1.42778	NaN	1.68889														Bout 241	0.327778	9.33889	NaN	7.23889
Bout 242	2.14444	2.27222	NaN	1.59444														Bout 242	3.48333	0.311111	NaN	3.28889
Bout 243	0.505556	0.822222	NaN	1.62222														Bout 243	0.394444	0.855556	NaN	0.572222
Bout 244	1.28889	4.4	NaN	1.33333														Bout 244	0.377778	7.72778	NaN	3.67778
Bout 245	1.66111	0.744444	NaN	3.13333														Bout 245	11.5778	1.56111	NaN	0.666667
Bout 246	0.755556	4.69444	NaN	1.51667														Bout 246	0.45	13.2389	NaN	2.68889
Bout 247	0.7	2.21667	NaN	4.16111														Bout 247	7.02778	0.872222	NaN	1.32778
Bout 248	0.5	3.85556	NaN	2.4														Bout 248	1.42778	1.18889	NaN	1.41111
Bout 249	1.46111	2.09444	NaN	2														Bout 249	5.83333	2.65556	NaN	8.79444
Bout 250	0.627778	1.46667	NaN	3.02778														Bout 250	1.32222	2.10556	NaN	2.77222
Bout 251	1.04444	2.21667	NaN	3.03333														Bout 251	1.37778	2	NaN	0.388889
Bout 252	1.37222	0.833333	NaN	4.03333														Bout 252	10.0556	0.655556	NaN	8.52778
Bout 253	0.883333	0.638889	NaN	0.911111														Bout 253	20.6278	15.3333	NaN	2.18889
Bout 254	1.47222	1.72778	NaN	0.55														Bout 254	0.516667	1.85556	NaN	0.333333
Bout 255	0.65	1.45	NaN	1.75556														Bout 255	2.02778	29.2278	NaN	1.60556
Bout 256	0.633333	1.35	NaN	4.69444														Bout 256	0.516667	15.3444	NaN	10.2722
Bout 257	0.7	3.2	NaN	1.66667														Bout 257	5.73889	9.90556	NaN	4.03333
Bout 258	1.28333	3.96667	NaN	3.96111														Bout 258	4.89444	12.1667	NaN	4.75556
Bout 259	0.827778	0.533333	NaN	0.65														Bout 259	6.2	9.38333	NaN	6.23333
Bout 260	0.7	0.9	NaN	3.25556														Bout 260	2.08333	1	NaN	1.52222
Bout 261	0.522222	1.31111	NaN	2.93333														Bout 261	30.0611	11.2556	NaN	3.22222
Bout 262	0.933333	0.872222	NaN	1.81667														Bout 262	1.49444	1.02778	NaN	0.4
Bout 263	0.727778	0.538889	NaN	1.32778														Bout 263	3.82222	9.25556	NaN	2.73333
Bout 264	0.616667	0.583333	NaN	3.63333														Bout 264	3.51111	0.722222	NaN	8.70556
Bout 265	1.05	1.76667	NaN	0.888889														Bout 265	1.35556	9.83333	NaN	0.283333
Bout 266	1.73889	1.47222	NaN	1.1														Bout 266	0.338889	2.92222	NaN	2.72778
Bout 267	0.861111	1.00556	NaN	3.09444														Bout 267	3.21667	10.0333	NaN	0.694444
Bout 268	4.62222	1.44444	NaN	1.48889														Bout 268	4.87222	16.95	NaN	2.01667
Bout 269	0.8	2.66667	NaN	2.30556														Bout 269	4.27778	3.47222	NaN	1.63333
Bout 270	0.961111	0.538889	NaN	1.81667														Bout 270	1.20556	0.683333	NaN	8.91111
Bout 271	1.1	1.41111	NaN	1.1														Bout 271	0.277778	1.6	NaN	14.3
Bout 272	0.644444	0.772222	NaN	1.25556														Bout 272	3.66111	0.388889	NaN	1.70556
Bout 273	0.55	0.55	NaN	0.85														Bout 273	2.02778	10.1167	NaN	3.27778
Bout 274	1.21667	2.35	NaN	1.40556														Bout 274	0.511111	85.3833	NaN	2.08889
Bout 275	2.08333	3.32778	NaN	1.41667														Bout 275	2.38333	3.27222	NaN	1.72222
Bout 276	1.58889	0.961111	NaN	1.77778														Bout 276	0.411111	11.2611	NaN	1.12778
Bout 277	1.69444	1.83333	NaN	1.93333														Bout 277	4.13889	0.433333	NaN	1.96667
Bout 278	0.988889	1.16111	NaN	0.988889														Bout 278	0.466667	0.35	NaN	4.11667
Bout 279	0.883333	1.43333	NaN	1.05556														Bout 279	0.45	1.38333	NaN	2.18889
Bout 280	1.26667	1.66111	NaN	0.877778														Bout 280	3.81111	0.261111	NaN	0.627778
Bout 281	1.12778	0.861111	NaN	0.866667														Bout 281	9.43333	1.13333	NaN	2.53889
Bout 282	1.87778	0.75	NaN	1.21111														Bout 282	1.36667	0.716667	NaN	1.16667
Bout 283	1.72222	1.33333	NaN	3.82778														Bout 283	0.772222	1.7	NaN	15.3833
Bout 284	0.65	0.95	NaN	1.70556														Bout 284	0.355556	0.505556	NaN	0.316667
Bout 285	1.30556	0.783333	NaN	0.511111														Bout 285	1.34444	0.861111	NaN	5.67778
Bout 286	1.96111	0.811111	NaN	1.74444														Bout 286	1.06667	12.1111	NaN	3.91667
Bout 287	0.866667	2.59444	NaN	3.25														Bout 287	0.533333	1.58333	NaN	2.53889
Bout 288	2.16111	2.78889	NaN	0.783333														Bout 288	4.86111	2.89444	NaN	1.94444
Bout 289	0.605556	0.505556	NaN	0.655556														Bout 289	1.01667	0.288889	NaN	2.36111
Bout 290	1.83333	0.5	NaN	2.24444														Bout 290	0.322222	0.538889	NaN	7.08889
Bout 291	0.594444	1.33889	NaN	0.705556														Bout 291	0.311111	0.35	NaN	0.744444
Bout 292	0.577778	0.522222	NaN	0.511111														Bout 292	1.88333	2.05556	NaN	0.327778
Bout 293	1.37778	1.48889	NaN	1.79444														Bout 293	3.61667	0.833333	NaN	0.388889
Bout 294	0.905556	1.37222	NaN	1.62778														Bout 294	0.344444	1.83333	NaN	1.40556
Bout 295	1.35	2.05	NaN	0.783333														Bout 295	0.277778	0.288889	NaN	4.44444
Bout 296	1.49444	2.13889	NaN	1.32222														Bout 296	0.405556	3.36667	NaN	2.60556
Bout 297	0.6	2.43333	NaN	0.816667														Bout 297	0.594444	2.29444	NaN	2.12222
Bout 298	1.28889	0.588889	NaN	2.73333														Bout 298	0.283333	0.277778	NaN	0.611111
Bout 299	1.06111	0.733333	NaN	1.34444														Bout 299	0.383333	46.8833	NaN	0.45
Bout 300	0.977778	0.527778	NaN	0.577778														Bout 300	0.7	31.1444	NaN	1.75
Bout 301	0.555556	0.866667	NaN	0.966667														Bout 301	8.05	0.688889	NaN	2.22778
Bout 302	0.988889	0.544444	NaN	0.75														Bout 302	11.4556	2.40556	NaN	3.27778
Bout 303	1.16667	1.46667	NaN	0.538889														Bout 303	0.966667	1.67778	NaN	3.50556
Bout 304	3.08889	3.84444	NaN	2.81111														Bout 304	4.08333	6.92222	NaN	1.07778
Bout 305	1.86111	1.15	NaN	1.22778														Bout 305	0.861111	1.63333	NaN	0.316667
Bout 306	0.577778	1.35	NaN	3.12222														Bout 306	0.366667	6.62778	NaN	0.338889
Bout 307	0.611111	1.59444	NaN	0.916667														Bout 307	5.71111	0.716667	NaN	0.477778
Bout 308	0.927778	0.833333	NaN	2.15														Bout 308	0.366667	0.583333	NaN	0.988889
Bout 309	0.844444	1.20556	NaN	1.71111														Bout 309	0.822222	0.555556	NaN	1.25556
Bout 310	1.14444	0.894444	NaN	1.35556														Bout 310	4.62778	1.81111	NaN	1.76667
Bout 311	1.27222	0.522222	NaN	0.683333														Bout 311	2.93333	2.25556	NaN	1.71667
Bout 312	2.18889	6.23333	NaN	2.07222														Bout 312	0.388889	1.07778	NaN	0.633333
Bout 313	1.65556	4.33889	NaN	0.633333														Bout 313	4.06667	1.38333	NaN	3.96667
Bout 314	0.755556	0.716667	NaN	0.788889														Bout 314	0.555556	56.6222	NaN	1.48333
Bout 315	0.883333	2.11111	NaN	3.74444														Bout 315	0.338889	0.494444	NaN	0.438889
Bout 316	1.89444	0.838889	NaN	2.66667														Bout 316	5.26667	9.28333	NaN	1.88333
Bout 317	1.82778	2.96667	NaN	4.11111														Bout 317	0.361111	0.316667	NaN	0.727778
Bout 318	2.64444	2.51111	NaN	3.01667														Bout 318	0.344444	11.0611	NaN	1
Bout 319	2.36111	1.61667	NaN	2.05														Bout 319	4.52778	0.772222	NaN	2.02778
Bout 320	0.911111	1.63889	NaN	1.86667														Bout 320	0.305556	27.4667	NaN	2.96111
Bout 321	2.25	2.15556	NaN	0.677778														Bout 321	0.972222	10.6778	NaN	0.472222
Bout 322	5.25556	3.78333	NaN	1.52778														Bout 322	4.51111	1.26111	NaN	0.85
Bout 323	1.43333	5.70556	NaN	3.08889														Bout 323	4.60556	11.3333	NaN	NaN
Bout 324	1.21111	2.73889	NaN	1.00556														Bout 324	0.338889	2.11111	NaN	NaN
Bout 325	1.44444	0.544444	NaN	1.43333														Bout 325	8.01667	1.39444	NaN	NaN
Bout 326	2.12222	0.683333	NaN	1.44444														Bout 326	0.577778	0.372222	NaN	NaN
Bout 327	2.67778	7.98889	NaN	2.06667														Bout 327	4.64444	1.59444	NaN	NaN
Bout 328	1.52778	7.02778	NaN	5.19444														Bout 328	26.7167	1.37778	NaN	NaN
Bout 329	0.594444	0.711111	NaN	1.53889														Bout 329	28.3889	5.15556	NaN	NaN
Bout 330	1.8	0.677778	NaN	1.34444														Bout 330	1.21111	0.266667	NaN	NaN
Bout 331	2.89444	0.522222	NaN	2.73333														Bout 331	4.22222	2.28889	NaN	NaN
Bout 332	0.955556	2.13333	NaN	1.54444														Bout 332	10.4611	2.13889	NaN	NaN
Bout 333	0.711111	1.97778	NaN	4.09444														Bout 333	30.2722	0.827778	NaN	NaN
Bout 334	2.23889	0.711111	NaN	0.505556														Bout 334	0.916667	18.3944	NaN	NaN
Bout 335	1.05556	1.55	NaN	1.78333														Bout 335	0.372222	18.5889	NaN	NaN
Bout 336	0.566667	1.68889	NaN	1.36667														Bout 336	5.20556	11.7889	NaN	NaN
Bout 337	0.644444	1.12222	NaN	0.894444														Bout 337	4.67778	9.73889	NaN	NaN
Bout 338	2.41111	0.922222	NaN	1.32222														Bout 338	6.13333	1.03889	NaN	NaN
Bout 339	0.616667	1.39444	NaN	2.32222														Bout 339	6.18333	17.4167	NaN	NaN
Bout 340	0.866667	4.35	NaN	3.49444														Bout 340	0.472222	9.50556	NaN	NaN
Bout 341	3.34444	1.01667	NaN	2.40556														Bout 341	2.27222	10.4222	NaN	NaN
Bout 342	0.538889	1.75556	NaN	2.77778														Bout 342	0.288889	0.283333	NaN	NaN
Bout 343	1.89444	14.3333	NaN	0.738889														Bout 343	8.07778	10.8111	NaN	NaN
Bout 344	4.31111	4.8	NaN	0.822222														Bout 344	1.63333	0.511111	NaN	NaN
Bout 345	5.07778	2.44444	NaN	0.994444														Bout 345	0.35	0.966667	NaN	NaN
Bout 346	2.17778	1.14444	NaN	0.683333														Bout 346	4.09444	0.411111	NaN	NaN
Bout 347	2.28889	1.6	NaN	1.53889														Bout 347	0.372222	2.35556	NaN	NaN
Bout 348	1.87778	2.41667	NaN	1.86667														Bout 348	0.383333	20.6778	NaN	NaN
Bout 349	1.72778	1.55556	NaN	2.4														Bout 349	9.15	15.4	NaN	NaN
Bout 350	1.59444	2.68333	NaN	6.56111														Bout 350	3.21667	9.42222	NaN	NaN
Bout 351	1.23333	0.766667	NaN	2.51111														Bout 351	0.444444	10.2444	NaN	NaN
Bout 352	1.43333	3.13889	NaN	2.61111														Bout 352	1.65	0.855556	NaN	NaN
Bout 353	1.71111	1.05556	NaN	1.77222														Bout 353	0.938889	0.45	NaN	NaN
Bout 354	1.77222	2.98889	NaN	0.583333														Bout 354	1.65556	14.3333	NaN	NaN
Bout 355	2.05556	4.03333	NaN	1.07222														Bout 355	5.71667	24.0389	NaN	NaN
Bout 356	0.627778	2.78889	NaN	0.95														Bout 356	0.455556	8.96667	NaN	NaN
Bout 357	1.27778	3.76111	NaN	1.94444														Bout 357	1.30556	0.422222	NaN	NaN
Bout 358	0.655556	2.18333	NaN	0.711111														Bout 358	0.322222	1.42778	NaN	NaN
Bout 359	1.31667	3.15	NaN	0.727778														Bout 359	0.516667	1.81111	NaN	NaN
Bout 360	2.90556	4.54444	NaN	2.82778														Bout 360	2.46111	1.7	NaN	NaN
Bout 361	0.805556	2.77222	NaN	3.87222														Bout 361	0.822222	1.57778	NaN	NaN
Bout 362	0.55	1.93889	NaN	1.29444														Bout 362	0.411111	4.70556	NaN	NaN
Bout 363	1.43889	4.31667	NaN	6.46111														Bout 363	1.11111	17.4611	NaN	NaN
Bout 364	3.10556	2.89444	NaN	2.43333														Bout 364	0.327778	0.35	NaN	NaN
Bout 365	1.05	2.75556	NaN	3.85														Bout 365	0.377778	20.1556	NaN	NaN
Bout 366	0.544444	1.5	NaN	0.65														Bout 366	6.65	12.8333	NaN	NaN
Bout 367	0.638889	1.11111	NaN	1.65														Bout 367	0.277778	0.466667	NaN	NaN
Bout 368	0.572222	2.78889	NaN	1.28889														Bout 368	1.20556	0.277778	NaN	NaN
Bout 369	1.12222	5.11667	NaN	0.7														Bout 369	1.76111	14.0889	NaN	NaN
Bout 370	1.81111	3.61667	NaN	NaN														Bout 370	10.8889	0.283333	NaN	NaN
Bout 371	0.872222	3.03333	NaN	NaN														Bout 371	0.505556	10.8556	NaN	NaN
Bout 372	0.611111	3.81667	NaN	NaN														Bout 372	0.888889	0.438889	NaN	NaN
Bout 373	0.744444	1.98889	NaN	NaN														Bout 373	2.33333	15.9056	NaN	NaN
Bout 374	2.08889	0.522222	NaN	NaN														Bout 374	6.45	0.338889	NaN	NaN
Bout 375	0.861111	4.35556	NaN	NaN														Bout 375	0.333333	15.1556	NaN	NaN
Bout 376	0.766667	2.90556	NaN	NaN														Bout 376	0.333333	1.07222	NaN	NaN
Bout 377	0.672222	7.38333	NaN	NaN														Bout 377	4.82222	10.3333	NaN	NaN
Bout 378	0.588889	1.10556	NaN	NaN														Bout 378	0.361111	0.705556	NaN	NaN
Bout 379	0.894444	4.65556	NaN	NaN														Bout 379	1.86667	1	NaN	NaN
Bout 380	1.01667	2.35	NaN	NaN														Bout 380	12.8111	11.2778	NaN	NaN
Bout 381	1.75556	2.72222	NaN	NaN														Bout 381	2.95	27.3333	NaN	NaN
Bout 382	1.92222	1	NaN	NaN														Bout 382	2.68889	0.616667	NaN	NaN
Bout 383	2.76111	1.21111	NaN	NaN														Bout 383	1.25	24.75	NaN	NaN
Bout 384	1.41667	1.42778	NaN	NaN														Bout 384	0.5	12.6278	NaN	NaN
Bout 385	0.544444	1.48333	NaN	NaN														Bout 385	1.98889	1.67778	NaN	NaN
Bout 386	1.13889	2.49444	NaN	NaN														Bout 386	0.411111	1.05	NaN	NaN
Bout 387	0.755556	3.57778	NaN	NaN														Bout 387	3.98333	21.7889	NaN	NaN
Bout 388	1.2	3.47222	NaN	NaN														Bout 388	1.00556	9.87778	NaN	NaN
Bout 389	0.788889	1.11111	NaN	NaN														Bout 389	5.23333	0.3	NaN	NaN
Bout 390	0.561111	1.1	NaN	NaN														Bout 390	0.266667	0.266667	NaN	NaN
Bout 391	1.07222	6.55	NaN	NaN														Bout 391	2.27222	0.427778	NaN	NaN
Bout 392	0.688889	1.69444	NaN	NaN														Bout 392	4.51111	7.83889	NaN	NaN
Bout 393	3.2	2.56667	NaN	NaN														Bout 393	0.755556	0.466667	NaN	NaN
Bout 394	1.88333	0.977778	NaN	NaN														Bout 394	0.338889	1.80556	NaN	NaN
Bout 395	1.11111	1.94444	NaN	NaN														Bout 395	4.31111	5.73333	NaN	NaN
Bout 396	2.33889	4.74444	NaN	NaN														Bout 396	0.75	10.2333	NaN	NaN
Bout 397	1.37222	4.17222	NaN	NaN														Bout 397	0.355556	15.9611	NaN	NaN
Bout 398	0.627778	2.48333	NaN	NaN														Bout 398	5.18889	0.522222	NaN	NaN
Bout 399	0.511111	3.02778	NaN	NaN														Bout 399	0.338889	0.877778	NaN	NaN
Bout 400	0.8	1.14444	NaN	NaN														Bout 400	1.83889	0.533333	NaN	NaN
Bout 401	0.672222	6.06667	NaN	NaN														Bout 401	0.35	9.17778	NaN	NaN
Bout 402	1.45	3.45	NaN	NaN														Bout 402	2.96111	78.0444	NaN	NaN
Bout 403	1.06667	0.716667	NaN	NaN														Bout 403	0.711111	1.20556	NaN	NaN
Bout 404	0.694444	1.17778	NaN	NaN														Bout 404	2.98889	11.8667	NaN	NaN
Bout 405	0.55	1.08889	NaN	NaN														Bout 405	3.94444	0.338889	NaN	NaN
Bout 406	0.616667	3.04444	NaN	NaN														Bout 406	7.25	12.95	NaN	NaN
Bout 407	0.661111	1.61111	NaN	NaN														Bout 407	0.4	30.4333	NaN	NaN
Bout 408	1.13889	0.505556	NaN	NaN														Bout 408	1.72778	31.0389	NaN	NaN
Bout 409	0.855556	0.805556	NaN	NaN														Bout 409	0.327778	1.43333	NaN	NaN
Bout 410	1.12222	2.80556	NaN	NaN														Bout 410	0.788889	6.47778	NaN	NaN
Bout 411	0.555556	2.46667	NaN	NaN														Bout 411	1.46667	1.66111	NaN	NaN
Bout 412	0.611111	3.11667	NaN	NaN														Bout 412	1.67778	0.427778	NaN	NaN
Bout 413	1.31667	1.06111	NaN	NaN														Bout 413	1.93889	15.2889	NaN	NaN
Bout 414	1.57778	0.588889	NaN	NaN														Bout 414	0.838889	17.7	NaN	NaN
Bout 415	1.25	2.91111	NaN	NaN														Bout 415	1.85	0.9	NaN	NaN
Bout 416	0.561111	0.933333	NaN	NaN														Bout 416	0.3	3.29444	NaN	NaN
Bout 417	1.85556	0.672222	NaN	NaN														Bout 417	0.855556	0.305556	NaN	NaN
Bout 418	0.744444	7.99444	NaN	NaN														Bout 418	3.27778	18.5444	NaN	NaN
Bout 419	1.29444	8.82222	NaN	NaN														Bout 419	0.294444	17.9	NaN	NaN
Bout 420	1.06667	2.16111	NaN	NaN														Bout 420	0.805556	71.7556	NaN	NaN
Bout 421	0.738889	0.633333	NaN	NaN														Bout 421	2.42222	9.7	NaN	NaN
Bout 422	1.52222	2.3	NaN	NaN														Bout 422	2.81667	15.7222	NaN	NaN
Bout 423	1.32222	0.788889	NaN	NaN														Bout 423	4.78889	22.7778	NaN	NaN
Bout 424	1.69444	0.566667	NaN	NaN														Bout 424	0.455556	10.9056	NaN	NaN
Bout 425	0.666667	3.75	NaN	NaN														Bout 425	12.9833	0.677778	NaN	NaN
Bout 426	0.783333	6.58889	NaN	NaN														Bout 426	1.48333	0.316667	NaN	NaN
Bout 427	1.16667	0.8	NaN	NaN														Bout 427	6.95556	17.7833	NaN	NaN
Bout 428	1.4	4.95556	NaN	NaN														Bout 428	1.09444	15.0778	NaN	NaN
Bout 429	2.23333	1.64444	NaN	NaN														Bout 429	7.61667	12.7278	NaN	NaN
Bout 430	1.69444	1.65	NaN	NaN														Bout 430	3.37778	11.3222	NaN	NaN
Bout 431	1.86111	2.78333	NaN	NaN														Bout 431	6.33333	16.35	NaN	NaN
Bout 432	0.6	1.03889	NaN	NaN														Bout 432	0.5	10.4556	NaN	NaN
Bout 433	0.861111	1.78333	NaN	NaN														Bout 433	22.5611	14.5667	NaN	NaN
Bout 434	1.77778	0.744444	NaN	NaN														Bout 434	2.24444	0.405556	NaN	NaN
Bout 435	2.03333	3.15556	NaN	NaN														Bout 435	11.3778	0.683333	NaN	NaN
Bout 436	1.92222	1.92222	NaN	NaN														Bout 436	4.48889	5.33889	NaN	NaN
Bout 437	0.65	0.666667	NaN	NaN														Bout 437	4.92222	0.872222	NaN	NaN
Bout 438	0.588889	4.91667	NaN	NaN														Bout 438	6.8	1.53333	NaN	NaN
Bout 439	0.988889	3.37778	NaN	NaN														Bout 439	7.67222	1.79444	NaN	NaN
Bout 440	0.505556	1.57778	NaN	NaN														Bout 440	7.53889	57.75	NaN	NaN
Bout 441	0.944444	2.27778	NaN	NaN														Bout 441	31.5778	21.8444	NaN	NaN
Bout 442	0.522222	1	NaN	NaN														Bout 442	0.411111	18.6889	NaN	NaN
Bout 443	0.861111	2.23333	NaN	NaN														Bout 443	0.338889	1.47778	NaN	NaN
Bout 444	1.94444	3.23333	NaN	NaN														Bout 444	0.35	22.7667	NaN	NaN
Bout 445	1.47778	0.55	NaN	NaN														Bout 445	0.65	0.494444	NaN	NaN
Bout 446	0.538889	2.15556	NaN	NaN														Bout 446	5.66667	14.9444	NaN	NaN
Bout 447	0.594444	1.62222	NaN	NaN														Bout 447	0.322222	0.272222	NaN	NaN
Bout 448	1.12778	6.32222	NaN	NaN														Bout 448	0.322222	1.81667	NaN	NaN
Bout 449	0.733333	0.922222	NaN	NaN														Bout 449	7.07222	19.7611	NaN	NaN
Bout 450	0.527778	2.03333	NaN	NaN														Bout 450	3.47778	12.3778	NaN	NaN
Bout 451	1.38333	1.22778	NaN	NaN														Bout 451	0.366667	0.438889	NaN	NaN
Bout 452	0.972222	0.972222	NaN	NaN														Bout 452	0.366667	0.433333	NaN	NaN
Bout 453	0.777778	1	NaN	NaN														Bout 453	3.36667	0.361111	NaN	NaN
Bout 454	0.672222	2.38333	NaN	NaN														Bout 454	0.411111	2.21667	NaN	NaN
Bout 455	0.538889	2.92778	NaN	NaN														Bout 455	3.55	2.08889	NaN	NaN
Bout 456	6.39444	2.22222	NaN	NaN														Bout 456	2.18333	1.01667	NaN	NaN
Bout 457	1	2.46111	NaN	NaN														Bout 457	2.85	10.4444	NaN	NaN
Bout 458	2.24444	2.25	NaN	NaN														Bout 458	0.388889	0.561111	NaN	NaN
Bout 459	0.883333	3.77222	NaN	NaN														Bout 459	0.416667	15.8167	NaN	NaN
Bout 460	0.966667	0.727778	NaN	NaN														Bout 460	2.86667	0.944444	NaN	NaN
Bout 461	2.5	1.93889	NaN	NaN														Bout 461	4.02778	10.9833	NaN	NaN
Bout 462	2.65	2.16667	NaN	NaN														Bout 462	0.266667	0.755556	NaN	NaN
Bout 463	1.61111	4.17778	NaN	NaN														Bout 463	4.8	6.72222	NaN	NaN
Bout 464	1.84444	1.42778	NaN	NaN														Bout 464	2.37778	2.07778	NaN	NaN
Bout 465	1.6	1.85	NaN	NaN														Bout 465	1.62778	11.3111	NaN	NaN
Bout 466	1.93889	12.4556	NaN	NaN														Bout 466	10.6611	2.97222	NaN	NaN
Bout 467	2.35556	0.516667	NaN	NaN														Bout 467	8.01111	3.62778	NaN	NaN
Bout 468	0.65	3.42222	NaN	NaN														Bout 468	4.77778	1.40556	NaN	NaN
Bout 469	1.7	3.75556	NaN	NaN														Bout 469	0.377778	1.08889	NaN	NaN
Bout 470	1.28333	2.68889	NaN	NaN														Bout 470	0.322222	1.01667	NaN	NaN
Bout 471	0.75	1.46667	NaN	NaN														Bout 471	4.81111	0.327778	NaN	NaN
Bout 472	1.82778	3.33889	NaN	NaN														Bout 472	0.338889	25.7111	NaN	NaN
Bout 473	0.522222	0.95	NaN	NaN														Bout 473	4.95556	0.294444	NaN	NaN
Bout 474	0.577778	3.53333	NaN	NaN														Bout 474	0.411111	9.72222	NaN	NaN
Bout 475	0.544444	1.56667	NaN	NaN														Bout 475	2.88333	0.311111	NaN	NaN
Bout 476	1.88889	1.62778	NaN	NaN														Bout 476	0.711111	36.0444	NaN	NaN
Bout 477	2.43889	5.09444	NaN	NaN														Bout 477	7.45556	1.08889	NaN	NaN
Bout 478	1.95	1.02778	NaN	NaN														Bout 478	0.338889	0.388889	NaN	NaN
Bout 479	0.644444	2.92778	NaN	NaN														Bout 479	4.68889	7.31667	NaN	NaN
Bout 480	1.12778	1.58333	NaN	NaN														Bout 480	0.333333	11.4444	NaN	NaN
Bout 481	1.67778	1.41111	NaN	NaN														Bout 481	6.67222	0.266667	NaN	NaN
Bout 482	0.572222	2.83889	NaN	NaN														Bout 482	0.633333	14.9667	NaN	NaN
Bout 483	1.28889	3.49444	NaN	NaN														Bout 483	2.95556	0.305556	NaN	NaN
Bout 484	1.21111	1.45	NaN	NaN														Bout 484	5.46667	2.60556	NaN	NaN
Bout 485	1.46111	1.00556	NaN	NaN														Bout 485	2.16111	0.277778	NaN	NaN
Bout 486	2.96111	4.2	NaN	NaN														Bout 486	0.411111	0.327778	NaN	NaN
Bout 487	0.7	1.26111	NaN	NaN														Bout 487	3.30556	4.61667	NaN	NaN
Bout 488	1.25	5.71667	NaN	NaN														Bout 488	0.416667	10.5056	NaN	NaN
Bout 489	1.28889	1.92778	NaN	NaN														Bout 489	4.42222	20.8111	NaN	NaN
Bout 490	0.738889	3.11667	NaN	NaN														Bout 490	0.577778	10.5722	NaN	NaN
Bout 491	0.927778	1.63889	NaN	NaN														Bout 491	5.52778	0.422222	NaN	NaN
Bout 492	0.527778	8.30556	NaN	NaN														Bout 492	3.8	0.433333	NaN	NaN
Bout 493	1.5	3.83889	NaN	NaN														Bout 493	14.6833	2.69444	NaN	NaN
Bout 494	2.59444	6.50556	NaN	NaN														Bout 494	13.6611	1.32778	NaN	NaN
Bout 495	2.01667	7.75	NaN	NaN														Bout 495	4.89444	38.2944	NaN	NaN
Bout 496	1.85	1.76111	NaN	NaN														Bout 496	0.388889	20.9278	NaN	NaN
Bout 497	1.37778	0.7	NaN	NaN														Bout 497	0.45	0.266667	NaN	NaN
Bout 498	1.23889	5.18333	NaN	NaN														Bout 498	3.85	9.38889	NaN	NaN
Bout 499	1.37778	1.7	NaN	NaN														Bout 499	5.71111	3.93333	NaN	NaN
Bout 500	1.56667	1.75556	NaN	NaN														Bout 500	0.45	0.422222	NaN	NaN
Bout 501	1.16667	0.622222	NaN	NaN														Bout 501	4	0.622222	NaN	NaN
Bout 502	0.85	3.77778	NaN	NaN														Bout 502	3.25	1.1	NaN	NaN
Bout 503	0.627778	1.23889	NaN	NaN														Bout 503	2.12222	0.766667	NaN	NaN
Bout 504	0.694444	2.66111	NaN	NaN														Bout 504	3.57222	0.377778	NaN	NaN
Bout 505	1.58889	1.38889	NaN	NaN														Bout 505	0.355556	1.23333	NaN	NaN
Bout 506	2.97778	7.47222	NaN	NaN														Bout 506	5.69444	0.833333	NaN	NaN
Bout 507	3.41667	0.577778	NaN	NaN														Bout 507	10.9444	5.16667	NaN	NaN
Bout 508	1.63889	3.61111	NaN	NaN														Bout 508	0.883333	0.488889	NaN	NaN
Bout 509	3.62222	4.20556	NaN	NaN														Bout 509	3.93889	8.44444	NaN	NaN
Bout 510	2.61667	2.98889	NaN	NaN														Bout 510	7.96667	0.611111	NaN	NaN
Bout 511	2.2	3.91111	NaN	NaN														Bout 511	1.60556	10.0889	NaN	NaN
Bout 512	3.44444	4.88333	NaN	NaN														Bout 512	0.35	13.1556	NaN	NaN
Bout 513	2.21111	4.48889	NaN	NaN														Bout 513	0.394444	18.9278	NaN	NaN
Bout 514	2.45556	0.9	NaN	NaN														Bout 514	2.57778	8.04444	NaN	NaN
Bout 515	3.27778	2.98889	NaN	NaN														Bout 515	3.56667	0.711111	NaN	NaN
Bout 516	1.17778	1.75556	NaN	NaN														Bout 516	4.86111	20.7667	NaN	NaN
Bout 517	1.14444	1.20556	NaN	NaN														Bout 517	2.25556	12.0778	NaN	NaN
Bout 518	0.683333	0.716667	NaN	NaN														Bout 518	1.00556	1.31667	NaN	NaN
Bout 519	1.03889	4.48333	NaN	NaN														Bout 519	3.28889	7.79444	NaN	NaN
Bout 520	1.12222	4.48333	NaN	NaN														Bout 520	4.94444	0.366667	NaN	NaN
Bout 521	4.17778	5.11667	NaN	NaN														Bout 521	4.40556	0.666667	NaN	NaN
Bout 522	0.627778	2.22222	NaN	NaN														Bout 522	9.67222	11.4722	NaN	NaN
Bout 523	1.06667	0.666667	NaN	NaN														Bout 523	3.45	0.611111	NaN	NaN
Bout 524	0.644444	1.02222	NaN	NaN														Bout 524	0.411111	17.7444	NaN	NaN
Bout 525	0.744444	0.983333	NaN	NaN														Bout 525	12.4556	0.455556	NaN	NaN
Bout 526	1.76111	2.84444	NaN	NaN														Bout 526	26.2333	0.672222	NaN	NaN
Bout 527	1.40556	2.70556	NaN	NaN														Bout 527	1.39444	0.366667	NaN	NaN
Bout 528	0.638889	3.57778	NaN	NaN														Bout 528	0.544444	1.45	NaN	NaN
Bout 529	1.44444	0.872222	NaN	NaN														Bout 529	9.75	0.261111	NaN	NaN
Bout 530	1.03889	3.05	NaN	NaN														Bout 530	1.71111	0.344444	NaN	NaN
Bout 531	1.82778	2.26667	NaN	NaN														Bout 531	8.99444	10.3389	NaN	NaN
Bout 532	1.06667	3.23889	NaN	NaN														Bout 532	1.00556	19.0111	NaN	NaN
Bout 533	1.83333	1.18333	NaN	NaN														Bout 533	4.02222	24.4389	NaN	NaN
Bout 534	0.916667	0.6	NaN	NaN														Bout 534	12.7333	0.333333	NaN	NaN
Bout 535	0.85	1.47222	NaN	NaN														Bout 535	1.3	13.8944	NaN	NaN
Bout 536	1.02222	0.594444	NaN	NaN														Bout 536	1.91667	0.955556	NaN	NaN
Bout 537	2.38333	3.27222	NaN	NaN														Bout 537	2.91667	8.51111	NaN	NaN
Bout 538	0.711111	1.32778	NaN	NaN														Bout 538	0.666667	0.427778	NaN	NaN
Bout 539	1.62778	1.67778	NaN	NaN														Bout 539	9.67222	0.338889	NaN	NaN
Bout 540	0.783333	1.58333	NaN	NaN														Bout 540	0.405556	11.9444	NaN	NaN
Bout 541	0.583333	1.85	NaN	NaN														Bout 541	2.96111	0.561111	NaN	NaN
Bout 542	4.78333	0.638889	NaN	NaN														Bout 542	0.277778	14.0444	NaN	NaN
Bout 543	1	3.04444	NaN	NaN														Bout 543	6.33333	0.433333	NaN	NaN
Bout 544	0.683333	0.633333	NaN	NaN														Bout 544	10.3167	5.01111	NaN	NaN
Bout 545	4.71111	3.52778	NaN	NaN														Bout 545	0.316667	2.32222	NaN	NaN
Bout 546	0.566667	4.22778	NaN	NaN														Bout 546	2.02222	2.63889	NaN	NaN
Bout 547	2.05	1.69444	NaN	NaN														Bout 547	0.427778	0.338889	NaN	NaN
Bout 548	0.761111	0.555556	NaN	NaN														Bout 548	7.09444	0.283333	NaN	NaN
Bout 549	1.01111	2.01111	NaN	NaN														Bout 549	0.427778	9.21667	NaN	NaN
Bout 550	0.994444	4.8	NaN	NaN														Bout 550	0.983333	0.522222	NaN	NaN
Bout 551	1.37778	0.833333	NaN	NaN														Bout 551	2.85	1.02778	NaN	NaN
Bout 552	3.9	3.66111	NaN	NaN														Bout 552	0.7	7.72222	NaN	NaN
Bout 553	3.28333	1.11111	NaN	NaN														Bout 553	0.783333	1.05	NaN	NaN
Bout 554	1.58889	1.16111	NaN	NaN														Bout 554	4.4	7.13889	NaN	NaN
Bout 555	0.8	4.51111	NaN	NaN														Bout 555	0.861111	2.50556	NaN	NaN
Bout 556	0.616667	3.29444	NaN	NaN														Bout 556	2.12778	10.7222	NaN	NaN
Bout 557	0.561111	4.50556	NaN	NaN														Bout 557	3.87778	13.4056	NaN	NaN
Bout 558	1.26667	1.27222	NaN	NaN														Bout 558	1.47222	0.35	NaN	NaN
Bout 559	0.505556	2.16111	NaN	NaN														Bout 559	0.861111	8.28333	NaN	NaN
Bout 560	0.911111	1.98333	NaN	NaN														Bout 560	1.17222	1.14444	NaN	NaN
Bout 561	1.39444	4.52222	NaN	NaN														Bout 561	6.22222	13.1556	NaN	NaN
Bout 562	1.02222	4.06111	NaN	NaN														Bout 562	0.361111	0.327778	NaN	NaN
Bout 563	1.21667	0.888889	NaN	NaN														Bout 563	0.438889	7.68889	NaN	NaN
Bout 564	0.683333	1.48889	NaN	NaN														Bout 564	20.9944	0.838889	NaN	NaN
Bout 565	1.29444	0.727778	NaN	NaN														Bout 565	0.688889	7.88889	NaN	NaN
Bout 566	1.77778	4.26667	NaN	NaN														Bout 566	2.32778	0.622222	NaN	NaN
Bout 567	1.23333	3.3	NaN	NaN														Bout 567	0.372222	2.05	NaN	NaN
Bout 568	1.78333	1.84444	NaN	NaN														Bout 568	4.06667	8.87778	NaN	NaN
Bout 569	1.85	2.65	NaN	NaN														Bout 569	1.22778	0.95	NaN	NaN
Bout 570	0.611111	1.19444	NaN	NaN														Bout 570	0.383333	0.333333	NaN	NaN
Bout 571	1.35	2.26111	NaN	NaN														Bout 571	0.3	0.516667	NaN	NaN
Bout 572	1.30556	1.37778	NaN	NaN														Bout 572	8.16667	1.26667	NaN	NaN
Bout 573	2.23889	1.13889	NaN	NaN														Bout 573	11.6833	1.97222	NaN	NaN
Bout 574	0.866667	2.63889	NaN	NaN														Bout 574	12.0722	0.311111	NaN	NaN
Bout 575	1.85	0.677778	NaN	NaN														Bout 575	10.7722	0.605556	NaN	NaN
Bout 576	2.8	3.31111	NaN	NaN														Bout 576	0.805556	0.527778	NaN	NaN
Bout 577	2.13889	3.37778	NaN	NaN														Bout 577	1.35556	27.4556	NaN	NaN
Bout 578	1.73889	10.8444	NaN	NaN														Bout 578	4.37222	26.2556	NaN	NaN
Bout 579	1.57222	9.36111	NaN	NaN														Bout 579	12.5833	9.66111	NaN	NaN
Bout 580	1.75556	0.977778	NaN	NaN														Bout 580	2.29444	31.6778	NaN	NaN
Bout 581	2.65556	4.34444	NaN	NaN														Bout 581	1.67778	2.4	NaN	NaN
Bout 582	2.78889	0.888889	NaN	NaN														Bout 582	0.427778	31.4667	NaN	NaN
Bout 583	1.05	1.85	NaN	NaN														Bout 583	9.92778	2.55	NaN	NaN
Bout 584	1.27778	3.20556	NaN	NaN														Bout 584	1.05556	14.6444	NaN	NaN
Bout 585	1.71667	0.944444	NaN	NaN														Bout 585	1.07778	2.18333	NaN	NaN
Bout 586	0.944444	1.08889	NaN	NaN														Bout 586	6.37778	10.4778	NaN	NaN
Bout 587	0.783333	3.07222	NaN	NaN														Bout 587	4.78889	1.32222	NaN	NaN
Bout 588	1.18333	1.40556	NaN	NaN														Bout 588	0.333333	0.316667	NaN	NaN
Bout 589	1.01111	1.97778	NaN	NaN														Bout 589	11.0889	6.05	NaN	NaN
Bout 590	2.14444	1.51111	NaN	NaN														Bout 590	4.08889	0.955556	NaN	NaN
Bout 591	1.24444	3.85	NaN	NaN														Bout 591	2.66111	3.57222	NaN	NaN
Bout 592	0.844444	3.31111	NaN	NaN														Bout 592	0.688889	3.38889	NaN	NaN
Bout 593	0.688889	1.48889	NaN	NaN														Bout 593	4.8	0.388889	NaN	NaN
Bout 594	1.27778	4.58333	NaN	NaN														Bout 594	0.455556	0.45	NaN	NaN
Bout 595	3.77222	0.838889	NaN	NaN														Bout 595	2.03889	24.5667	NaN	NaN
Bout 596	1.32222	3.36111	NaN	NaN														Bout 596	1.01111	2.07778	NaN	NaN
Bout 597	1.7	0.911111	NaN	NaN														Bout 597	1.73333	0.305556	NaN	NaN
Bout 598	0.716667	2.70556	NaN	NaN														Bout 598	0.461111	3.40556	NaN	NaN
Bout 599	0.544444	1.60556	NaN	NaN														Bout 599	2.32222	0.688889	NaN	NaN
Bout 600	0.838889	4.37778	NaN	NaN														Bout 600	12.3778	17.7778	NaN	NaN
Bout 601	0.877778	0.916667	NaN	NaN														Bout 601	5.31111	0.283333	NaN	NaN
Bout 602	0.694444	0.794444	NaN	NaN														Bout 602	1.65	0.327778	NaN	NaN
Bout 603	2.08889	2.88889	NaN	NaN														Bout 603	8.92222	15.5333	NaN	NaN
Bout 604	1.41111	2.35	NaN	NaN														Bout 604	4.83889	30.8222	NaN	NaN
Bout 605	2.43889	3.97778	NaN	NaN														Bout 605	0.394444	12.9111	NaN	NaN
Bout 606	0.877778	1.42222	NaN	NaN														Bout 606	6.02222	19.3389	NaN	NaN
Bout 607	0.5	0.5	NaN	NaN														Bout 607	0.672222	1.23889	NaN	NaN
Bout 608	0.583333	3.51667	NaN	NaN														Bout 608	1.39444	0.455556	NaN	NaN
Bout 609	1.15556	1.20556	NaN	NaN														Bout 609	0.377778	24.9278	NaN	NaN
Bout 610	1.38333	1.52778	NaN	NaN														Bout 610	0.355556	13.4	NaN	NaN
Bout 611	1.06667	1.43889	NaN	NaN														Bout 611	2.80556	16.6722	NaN	NaN
Bout 612	1.41667	2.52778	NaN	NaN														Bout 612	0.372222	0.327778	NaN	NaN
Bout 613	0.622222	2.84444	NaN	NaN														Bout 613	1.83333	0.344444	NaN	NaN
Bout 614	1.43333	3.41667	NaN	NaN														Bout 614	0.627778	27.9556	NaN	NaN
Bout 615	0.75	3.06667	NaN	NaN														Bout 615	0.25	0.522222	NaN	NaN
Bout 616	0.822222	2.74444	NaN	NaN														Bout 616	1.73889	1.35	NaN	NaN
Bout 617	1.00556	2.7	NaN	NaN														Bout 617	3.72222	0.8	NaN	NaN
Bout 618	0.505556	4.38333	NaN	NaN														Bout 618	3.59444	20.15	NaN	NaN
Bout 619	0.738889	3.49444	NaN	NaN														Bout 619	4.06111	0.3	NaN	NaN
Bout 620	0.772222	3.03333	NaN	NaN														Bout 620	0.405556	9.71111	NaN	NaN
Bout 621	0.55	1.14444	NaN	NaN														Bout 621	0.4	20.8444	NaN	NaN
Bout 622	0.588889	1.75556	NaN	NaN														Bout 622	0.444444	23.7556	NaN	NaN
Bout 623	2.3	4.98889	NaN	NaN														Bout 623	3.66667	17.8667	NaN	NaN
Bout 624	0.538889	0.577778	NaN	NaN														Bout 624	7.43889	0.305556	NaN	NaN
Bout 625	0.672222	1.03889	NaN	NaN														Bout 625	4.13889	18.3611	NaN	NaN
Bout 626	0.755556	2.10556	NaN	NaN														Bout 626	0.383333	5.03333	NaN	NaN
Bout 627	0.838889	1.04444	NaN	NaN														Bout 627	6.73333	0.705556	NaN	NaN
Bout 628	0.733333	1.83333	NaN	NaN														Bout 628	9.96667	0.644444	NaN	NaN
Bout 629	0.505556	0.511111	NaN	NaN														Bout 629	4.07222	0.383333	NaN	NaN
Bout 630	1.32778	0.683333	NaN	NaN														Bout 630	0.794444	1.10556	NaN	NaN
Bout 631	0.727778	1.97222	NaN	NaN														Bout 631	2.57778	0.322222	NaN	NaN
Bout 632	0.7	1.46111	NaN	NaN														Bout 632	0.388889	1.03889	NaN	NaN
Bout 633	0.616667	0.833333	NaN	NaN														Bout 633	0.766667	74.9556	NaN	NaN
Bout 634	1.13333	1.2	NaN	NaN														Bout 634	15.2167	9.20556	NaN	NaN
Bout 635	1.27778	0.883333	NaN	NaN														Bout 635	0.922222	0.755556	NaN	NaN
Bout 636	0.561111	1.37778	NaN	NaN														Bout 636	14.5056	2.06667	NaN	NaN
Bout 637	2.03333	2.43889	NaN	NaN														Bout 637	24.8278	16.5778	NaN	NaN
Bout 638	1.83889	2.68333	NaN	NaN														Bout 638	0.444444	10.8944	NaN	NaN
Bout 639	0.516667	1.16111	NaN	NaN														Bout 639	0.416667	13.7	NaN	NaN
Bout 640	1.11111	0.722222	NaN	NaN														Bout 640	4.4	0.844444	NaN	NaN
Bout 641	0.827778	1.35556	NaN	NaN														Bout 641	1.68889	0.416667	NaN	NaN
Bout 642	1.83889	1.57778	NaN	NaN														Bout 642	0.272222	10.3167	NaN	NaN
Bout 643	1.60556	2.24444	NaN	NaN														Bout 643	0.405556	7.05	NaN	NaN
Bout 644	1.09444	2.48889	NaN	NaN														Bout 644	0.916667	9.96667	NaN	NaN
Bout 645	0.561111	2.55556	NaN	NaN														Bout 645	8.28889	11.1333	NaN	NaN
Bout 646	1.01111	0.744444	NaN	NaN														Bout 646	0.466667	0.416667	NaN	NaN
Bout 647	0.916667	4.62778	NaN	NaN														Bout 647	0.622222	11.4556	NaN	NaN
Bout 648	1.33889	3.92778	NaN	NaN														Bout 648	7.84444	20.0556	NaN	NaN
Bout 649	1.25556	4.39444	NaN	NaN														Bout 649	0.405556	16.3278	NaN	NaN
Bout 650	0.65	2.09444	NaN	NaN														Bout 650	6.52778	1.16111	NaN	NaN
Bout 651	0.855556	0.605556	NaN	NaN														Bout 651	1.97222	0.683333	NaN	NaN
Bout 652	3.77222	2.59444	NaN	NaN														Bout 652	9.47778	10.5333	NaN	NaN
Bout 653	0.794444	1.48889	NaN	NaN														Bout 653	4.82222	0.761111	NaN	NaN
Bout 654	1.33889	0.95	NaN	NaN														Bout 654	10.9722	0.366667	NaN	NaN
Bout 655	1.14444	1.15	NaN	NaN														Bout 655	3.53889	20.0722	NaN	NaN
Bout 656	1.16111	0.538889	NaN	NaN														Bout 656	2.52778	12.1167	NaN	NaN
Bout 657	1.95	3.07222	NaN	NaN														Bout 657	2.51111	0.944444	NaN	NaN
Bout 658	1.32778	1.31667	NaN	NaN														Bout 658	3.70556	10.1389	NaN	NaN
Bout 659	1.47778	3.25	NaN	NaN														Bout 659	26.6778	10.4556	NaN	NaN
Bout 660	1.05556	3.5	NaN	NaN														Bout 660	4.38889	9.7	NaN	NaN
Bout 661	1.33889	3.06667	NaN	NaN														Bout 661	17.9167	2.81667	NaN	NaN
Bout 662	2.73889	9.76111	NaN	NaN														Bout 662	0.561111	0.311111	NaN	NaN
Bout 663	0.7	0.761111	NaN	NaN														Bout 663	1.5	29.9944	NaN	NaN
Bout 664	0.616667	3.49444	NaN	NaN														Bout 664	2.97222	9.77778	NaN	NaN
Bout 665	1.08333	2.68333	NaN	NaN														Bout 665	4.34444	19.1444	NaN	NaN
Bout 666	1.16667	4.22222	NaN	NaN														Bout 666	0.272222	8.46111	NaN	NaN
Bout 667	2.33333	3.11111	NaN	NaN														Bout 667	2.41111	0.733333	NaN	NaN
Bout 668	1.65	0.95	NaN	NaN														Bout 668	10.0278	10.9611	NaN	NaN
Bout 669	1.11111	8.78333	NaN	NaN														Bout 669	0.316667	0.683333	NaN	NaN
Bout 670	0.761111	1.04444	NaN	NaN														Bout 670	6.51111	2.75556	NaN	NaN
Bout 671	1.18889	4.85	NaN	NaN														Bout 671	0.405556	20.8556	NaN	NaN
Bout 672	1	1.75556	NaN	NaN														Bout 672	6.43889	1.31667	NaN	NaN
Bout 673	1.70556	2.3	NaN	NaN														Bout 673	0.377778	14.2722	NaN	NaN
Bout 674	0.894444	0.666667	NaN	NaN														Bout 674	1.66111	0.594444	NaN	NaN
Bout 675	0.683333	1.72778	NaN	NaN														Bout 675	2.87222	0.283333	NaN	NaN
Bout 676	2.35	2.16111	NaN	NaN														Bout 676	0.383333	10.2444	NaN	NaN
Bout 677	0.783333	1.65	NaN	NaN														Bout 677	0.394444	1.53889	NaN	NaN
Bout 678	2.07778	3.02778	NaN	NaN														Bout 678	0.333333	0.911111	NaN	NaN
Bout 679	1.57222	3.72222	NaN	NaN														Bout 679	2.69444	0.783333	NaN	NaN
Bout 680	1.25556	2.97222	NaN	NaN														Bout 680	3.03889	0.644444	NaN	NaN
Bout 681	0.955556	1.2	NaN	NaN														Bout 681	0.422222	19.1667	NaN	NaN
Bout 682	0.6	1.12778	NaN	NaN														Bout 682	0.333333	11.7833	NaN	NaN
Bout 683	0.905556	3.52222	NaN	NaN														Bout 683	2.22222	11.6556	NaN	NaN
Bout 684	0.572222	2.8	NaN	NaN														Bout 684	0.383333	0.361111	NaN	NaN
Bout 685	5.50556	2.80556	NaN	NaN														Bout 685	11.6333	17.2833	NaN	NaN
Bout 686	0.977778	3.2	NaN	NaN														Bout 686	0.4	1.16111	NaN	NaN
Bout 687	2.25556	1.36667	NaN	NaN														Bout 687	2.15556	32.7	NaN	NaN
Bout 688	1.75556	3.06111	NaN	NaN														Bout 688	2.96667	0.283333	NaN	NaN
Bout 689	1.17222	3.81111	NaN	NaN														Bout 689	3.99444	1.94444	NaN	NaN
Bout 690	2.21667	2.79444	NaN	NaN														Bout 690	0.366667	1.05	NaN	NaN
Bout 691	0.644444	3.21667	NaN	NaN														Bout 691	9.46111	0.383333	NaN	NaN
Bout 692	1.86667	1.38333	NaN	NaN														Bout 692	0.405556	1.58333	NaN	NaN
Bout 693	1.72222	1.12222	NaN	NaN														Bout 693	0.45	8.76111	NaN	NaN
Bout 694	2.38333	4.6	NaN	NaN														Bout 694	3.97222	0.322222	NaN	NaN
Bout 695	2.01667	2.02222	NaN	NaN														Bout 695	3.95	3.58889	NaN	NaN
Bout 696	0.555556	1.65	NaN	NaN														Bout 696	3.25	0.377778	NaN	NaN
Bout 697	0.75	4.42222	NaN	NaN														Bout 697	3.77222	1.49444	NaN	NaN
Bout 698	3	6.06667	NaN	NaN														Bout 698	4.11111	0.422222	NaN	NaN
Bout 699	1.82222	3.61667	NaN	NaN														Bout 699	0.433333	1.17778	NaN	NaN
Bout 700	0.844444	5.87778	NaN	NaN														Bout 700	0.416667	1	NaN	NaN
Bout 701	0.672222	4.64444	NaN	NaN														Bout 701	1.87778	23.6722	NaN	NaN
Bout 702	0.75	6.82778	NaN	NaN														Bout 702	5.91111	0.755556	NaN	NaN
Bout 703	0.783333	6.1	NaN	NaN														Bout 703	0.633333	19.5222	NaN	NaN
Bout 704	0.711111	1.92778	NaN	NaN														Bout 704	8.53333	8.58889	NaN	NaN
Bout 705	5.93889	1.62778	NaN	NaN														Bout 705	0.438889	0.261111	NaN	NaN
Bout 706	1.57778	2.32222	NaN	NaN														Bout 706	0.994444	11.95	NaN	NaN
Bout 707	2.27778	2.05	NaN	NaN														Bout 707	2.51667	0.388889	NaN	NaN
Bout 708	0.877778	2.79444	NaN	NaN														Bout 708	0.383333	10.95	NaN	NaN
Bout 709	2.38333	3.11667	NaN	NaN														Bout 709	0.394444	0.866667	NaN	NaN
Bout 710	0.588889	1.05	NaN	NaN														Bout 710	8.80556	9.23333	NaN	NaN
Bout 711	3.69444	2.23889	NaN	NaN														Bout 711	4.36111	0.305556	NaN	NaN
Bout 712	2.18333	1.18889	NaN	NaN														Bout 712	1.11667	37.8333	NaN	NaN
Bout 713	1.80556	0.555556	NaN	NaN														Bout 713	5.24444	1.27222	NaN	NaN
Bout 714	1.67222	2.93889	NaN	NaN														Bout 714	45.5444	0.661111	NaN	NaN
Bout 715	0.733333	0.727778	NaN	NaN														Bout 715	0.361111	15.1278	NaN	NaN
Bout 716	1.37222	2.96667	NaN	NaN														Bout 716	3.26111	1.12778	NaN	NaN
Bout 717	2.07222	1.11667	NaN	NaN														Bout 717	0.727778	0.316667	NaN	NaN
Bout 718	1.91111	0.722222	NaN	NaN														Bout 718	5.03889	12.25	NaN	NaN
Bout 719	2.00556	3.86667	NaN	NaN														Bout 719	3.66667	0.455556	NaN	NaN
Bout 720	0.938889	2.11111	NaN	NaN														Bout 720	0.377778	0.372222	NaN	NaN
Bout 721	1.63889	2.78889	NaN	NaN														Bout 721	3.76111	0.938889	NaN	NaN
Bout 722	1.91111	2.56667	NaN	NaN														Bout 722	4.97222	NaN	NaN	NaN
Bout 723	0.877778	0.616667	NaN	NaN														Bout 723	1.27778	NaN	NaN	NaN
Bout 724	0.972222	2.55556	NaN	NaN														Bout 724	1.25556	NaN	NaN	NaN
Bout 725	1.47222	3.49444	NaN	NaN														Bout 725	8.70556	NaN	NaN	NaN
Bout 726	1.25556	7.03333	NaN	NaN														Bout 726	0.405556	NaN	NaN	NaN
Bout 727	1.25	2.87778	NaN	NaN														Bout 727	0.416667	NaN	NaN	NaN
Bout 728	0.827778	0.75	NaN	NaN														Bout 728	6.62222	NaN	NaN	NaN
Bout 729	1.13333	1.17222	NaN	NaN														Bout 729	2.6	NaN	NaN	NaN
Bout 730	1.05556	0.838889	NaN	NaN														Bout 730	1.45	NaN	NaN	NaN
Bout 731	0.827778	3.18333	NaN	NaN														Bout 731	9.28333	NaN	NaN	NaN
Bout 732	0.966667	1.43333	NaN	NaN														Bout 732	10.1056	NaN	NaN	NaN
Bout 733	0.944444	0.572222	NaN	NaN														Bout 733	0.394444	NaN	NaN	NaN
Bout 734	1.78333	3.73889	NaN	NaN														Bout 734	3.50556	NaN	NaN	NaN
Bout 735	2.34444	3.40556	NaN	NaN														Bout 735	1.28889	NaN	NaN	NaN
Bout 736	1	2.97778	NaN	NaN														Bout 736	7.95556	NaN	NaN	NaN
Bout 737	0.966667	3.68333	NaN	NaN														Bout 737	1.15556	NaN	NaN	NaN
Bout 738	1.67778	2.65556	NaN	NaN														Bout 738	0.427778	NaN	NaN	NaN
Bout 739	1.06667	1.14444	NaN	NaN														Bout 739	0.366667	NaN	NaN	NaN
Bout 740	0.816667	1.67778	NaN	NaN														Bout 740	0.427778	NaN	NaN	NaN
Bout 741	0.5	1.3	NaN	NaN														Bout 741	1.99444	NaN	NaN	NaN
Bout 742	2.16111	1.71111	NaN	NaN														Bout 742	10.2722	NaN	NaN	NaN
Bout 743	3.38889	3.01667	NaN	NaN														Bout 743	0.405556	NaN	NaN	NaN
Bout 744	1.04444	2.71111	NaN	NaN														Bout 744	22.6111	NaN	NaN	NaN
Bout 745	3.98333	1.90556	NaN	NaN														Bout 745	0.816667	NaN	NaN	NaN
Bout 746	3.95	6.13889	NaN	NaN														Bout 746	39.95	NaN	NaN	NaN
Bout 747	1.66111	1.81111	NaN	NaN														Bout 747	6.02778	NaN	NaN	NaN
Bout 748	0.65	3.03889	NaN	NaN														Bout 748	0.744444	NaN	NaN	NaN
Bout 749	0.555556	4.35	NaN	NaN														Bout 749	0.327778	NaN	NaN	NaN
Bout 750	1.02778	3.8	NaN	NaN														Bout 750	4.43889	NaN	NaN	NaN
Bout 751	0.705556	0.544444	NaN	NaN														Bout 751	0.916667	NaN	NaN	NaN
Bout 752	0.738889	3.06667	NaN	NaN														Bout 752	4.21111	NaN	NaN	NaN
Bout 753	0.544444	0.9	NaN	NaN														Bout 753	1.67222	NaN	NaN	NaN
Bout 754	0.555556	3.84444	NaN	NaN														Bout 754	5.96667	NaN	NaN	NaN
Bout 755	2.64444	1.20556	NaN	NaN														Bout 755	0.405556	NaN	NaN	NaN
Bout 756	0.561111	2.29444	NaN	NaN														Bout 756	3.03333	NaN	NaN	NaN
Bout 757	2.77222	0.577778	NaN	NaN														Bout 757	0.488889	NaN	NaN	NaN
Bout 758	2.87222	4.2	NaN	NaN														Bout 758	8.33333	NaN	NaN	NaN
Bout 759	1.40556	2.52778	NaN	NaN														Bout 759	5.62222	NaN	NaN	NaN
Bout 760	1.58333	2.03333	NaN	NaN														Bout 760	3.94444	NaN	NaN	NaN
Bout 761	0.744444	4.16667	NaN	NaN														Bout 761	0.366667	NaN	NaN	NaN
Bout 762	0.511111	1.78889	NaN	NaN														Bout 762	0.427778	NaN	NaN	NaN
Bout 763	2.56667	1.4	NaN	NaN														Bout 763	7.86667	NaN	NaN	NaN
Bout 764	0.594444	3.88889	NaN	NaN														Bout 764	0.988889	NaN	NaN	NaN
Bout 765	0.738889	0.716667	NaN	NaN														Bout 765	0.588889	NaN	NaN	NaN
Bout 766	0.583333	2.08333	NaN	NaN														Bout 766	1.46667	NaN	NaN	NaN
Bout 767	1.01111	2.9	NaN	NaN														Bout 767	17.2833	NaN	NaN	NaN
Bout 768	2.42222	NaN	NaN	NaN														Bout 768	3.05	NaN	NaN	NaN
Bout 769	1.47778	NaN	NaN	NaN														Bout 769	0.438889	NaN	NaN	NaN
Bout 770	0.666667	NaN	NaN	NaN														Bout 770	0.744444	NaN	NaN	NaN
Bout 771	1.82778	NaN	NaN	NaN														Bout 771	9.28333	NaN	NaN	NaN
Bout 772	1.8	NaN	NaN	NaN														Bout 772	22.6278	NaN	NaN	NaN
Bout 773	0.827778	NaN	NaN	NaN														Bout 773	4.35556	NaN	NaN	NaN
Bout 774	7.32778	NaN	NaN	NaN														Bout 774	0.416667	NaN	NaN	NaN
Bout 775	2.3	NaN	NaN	NaN														Bout 775	1.5	NaN	NaN	NaN
Bout 776	0.838889	NaN	NaN	NaN														Bout 776	1.17222	NaN	NaN	NaN
Bout 777	2.08333	NaN	NaN	NaN														Bout 777	2.46111	NaN	NaN	NaN
Bout 778	1.66667	NaN	NaN	NaN														Bout 778	6.28333	NaN	NaN	NaN
Bout 779	1.14444	NaN	NaN	NaN														Bout 779	4.04444	NaN	NaN	NaN
Bout 780	1.42778	NaN	NaN	NaN														Bout 780	0.388889	NaN	NaN	NaN
Bout 781	2.74444	NaN	NaN	NaN														Bout 781	5.17778	NaN	NaN	NaN
Bout 782	0.833333	NaN	NaN	NaN														Bout 782	1.25	NaN	NaN	NaN
Bout 783	0.544444	NaN	NaN	NaN														Bout 783	4.77778	NaN	NaN	NaN
Bout 784	1.15	NaN	NaN	NaN														Bout 784	45.2556	NaN	NaN	NaN
Bout 785	0.644444	NaN	NaN	NaN														Bout 785	1.88333	NaN	NaN	NaN
Bout 786	1.07778	NaN	NaN	NaN														Bout 786	16.6778	NaN	NaN	NaN
Bout 787	1.62778	NaN	NaN	NaN														Bout 787	0.427778	NaN	NaN	NaN
Bout 788	1.52778	NaN	NaN	NaN														Bout 788	0.855556	NaN	NaN	NaN
Bout 789	1.08889	NaN	NaN	NaN														Bout 789	0.65	NaN	NaN	NaN
Bout 790	0.527778	NaN	NaN	NaN														Bout 790	2.03333	NaN	NaN	NaN
Bout 791	0.866667	NaN	NaN	NaN														Bout 791	5.6	NaN	NaN	NaN
Bout 792	1.92778	NaN	NaN	NaN														Bout 792	28.3722	NaN	NaN	NaN
Bout 793	0.561111	NaN	NaN	NaN														Bout 793	0.466667	NaN	NaN	NaN
Bout 794	0.872222	NaN	NaN	NaN														Bout 794	6.12222	NaN	NaN	NaN
Bout 795	0.538889	NaN	NaN	NaN														Bout 795	1.25556	NaN	NaN	NaN
Bout 796	0.9	NaN	NaN	NaN														Bout 796	5.88333	NaN	NaN	NaN
Bout 797	1.63889	NaN	NaN	NaN														Bout 797	11.1389	NaN	NaN	NaN
Bout 798	1.05556	NaN	NaN	NaN														Bout 798	1.92222	NaN	NaN	NaN
Bout 799	0.733333	NaN	NaN	NaN														Bout 799	0.35	NaN	NaN	NaN
Bout 800	3.33333	NaN	NaN	NaN														Bout 800	0.877778	NaN	NaN	NaN
Bout 801	1.58333	NaN	NaN	NaN														Bout 801	3.02778	NaN	NaN	NaN
Bout 802	0.922222	NaN	NaN	NaN														Bout 802	0.488889	NaN	NaN	NaN
Bout 803	4.92222	NaN	NaN	NaN														Bout 803	6.92778	NaN	NaN	NaN
Bout 804	0.816667	NaN	NaN	NaN														Bout 804	2.26667	NaN	NaN	NaN
Bout 805	0.816667	NaN	NaN	NaN														Bout 805	6.88889	NaN	NaN	NaN
Bout 806	0.844444	NaN	NaN	NaN														Bout 806	0.466667	NaN	NaN	NaN
Bout 807	1.10556	NaN	NaN	NaN														Bout 807	5.16111	NaN	NaN	NaN
Bout 808	1.13889	NaN	NaN	NaN														Bout 808	5.93889	NaN	NaN	NaN
Bout 809	0.888889	NaN	NaN	NaN														Bout 809	7.30556	NaN	NaN	NaN
Bout 810	0.75	NaN	NaN	NaN														Bout 810	2.86667	NaN	NaN	NaN
Bout 811	0.555556	NaN	NaN	NaN														Bout 811	1.88333	NaN	NaN	NaN
Bout 812	0.555556	NaN	NaN	NaN														Bout 812	0.661111	NaN	NaN	NaN
Bout 813	0.838889	NaN	NaN	NaN														Bout 813	3.63333	NaN	NaN	NaN
Bout 814	2.37222	NaN	NaN	NaN														Bout 814	2.17778	NaN	NaN	NaN
Bout 815	1.58889	NaN	NaN	NaN														Bout 815	2.26111	NaN	NaN	NaN
Bout 816	1.45	NaN	NaN	NaN														Bout 816	4.59444	NaN	NaN	NaN
Bout 817	2.41667	NaN	NaN	NaN														Bout 817	6.85	NaN	NaN	NaN
Bout 818	0.905556	NaN	NaN	NaN														Bout 818	4.8	NaN	NaN	NaN
Bout 819	1.80556	NaN	NaN	NaN														Bout 819	15.5833	NaN	NaN	NaN
Bout 820	2.47778	NaN	NaN	NaN														Bout 820	4.42222	NaN	NaN	NaN
Bout 821	0.977778	NaN	NaN	NaN														Bout 821	1.23889	NaN	NaN	NaN
Bout 822	1.23889	NaN	NaN	NaN														Bout 822	1.35	NaN	NaN	NaN
Bout 823	1.78333	NaN	NaN	NaN														Bout 823	14.4889	NaN	NaN	NaN
Bout 824	0.894444	NaN	NaN	NaN														Bout 824	3.67222	NaN	NaN	NaN
Bout 825	0.527778	NaN	NaN	NaN														Bout 825	5.36111	NaN	NaN	NaN
Bout 826	2.58333	NaN	NaN	NaN														Bout 826	1.14444	NaN	NaN	NaN
Bout 827	0.944444	NaN	NaN	NaN														Bout 827	3.96667	NaN	NaN	NaN
Bout 828	0.961111	NaN	NaN	NaN														Bout 828	0.338889	NaN	NaN	NaN
Bout 829	1.47222	NaN	NaN	NaN														Bout 829	0.872222	NaN	NaN	NaN
Bout 830	0.727778	NaN	NaN	NaN														Bout 830	5.47778	NaN	NaN	NaN
Bout 831	0.5	NaN	NaN	NaN														Bout 831	0.283333	NaN	NaN	NaN
Bout 832	0.772222	NaN	NaN	NaN														Bout 832	9.29444	NaN	NaN	NaN
Bout 833	1.18333	NaN	NaN	NaN														Bout 833	4.18333	NaN	NaN	NaN
Bout 834	0.566667	NaN	NaN	NaN														Bout 834	0.344444	NaN	NaN	NaN
Bout 835	1.00556	NaN	NaN	NaN														Bout 835	0.333333	NaN	NaN	NaN
Bout 836	0.938889	NaN	NaN	NaN														Bout 836	0.583333	NaN	NaN	NaN
Bout 837	0.627778	NaN	NaN	NaN														Bout 837	16.0667	NaN	NaN	NaN
Bout 838	1.66111	NaN	NaN	NaN														Bout 838	6.45556	NaN	NaN	NaN
Bout 839	0.8	NaN	NaN	NaN														Bout 839	1.84444	NaN	NaN	NaN
Bout 840	0.738889	NaN	NaN	NaN														Bout 840	0.766667	NaN	NaN	NaN
Bout 841	0.611111	NaN	NaN	NaN														Bout 841	3.33889	NaN	NaN	NaN
Bout 842	1.03889	NaN	NaN	NaN														Bout 842	0.344444	NaN	NaN	NaN
Bout 843	1.23889	NaN	NaN	NaN														Bout 843	3.63333	NaN	NaN	NaN
Bout 844	1.16667	NaN	NaN	NaN														Bout 844	6.36667	NaN	NaN	NaN
Bout 845	1.34444	NaN	NaN	NaN														Bout 845	3.36667	NaN	NaN	NaN
Bout 846	0.7	NaN	NaN	NaN														Bout 846	55.4	NaN	NaN	NaN
Bout 847	0.611111	NaN	NaN	NaN														Bout 847	3.5	NaN	NaN	NaN
Bout 848	0.994444	NaN	NaN	NaN														Bout 848	1.36667	NaN	NaN	NaN
Bout 849	10.7278	NaN	NaN	NaN														Bout 849	0.433333	NaN	NaN	NaN
Bout 850	3.33889	NaN	NaN	NaN														Bout 850	11.9444	NaN	NaN	NaN
Bout 851	1.16667	NaN	NaN	NaN														Bout 851	9.56667	NaN	NaN	NaN
Bout 852	3.95556	NaN	NaN	NaN														Bout 852	0.372222	NaN	NaN	NaN
Bout 853	2.82778	NaN	NaN	NaN														Bout 853	3.92222	NaN	NaN	NaN
Bout 854	0.577778	NaN	NaN	NaN														Bout 854	5.68333	NaN	NaN	NaN
Bout 855	1.27222	NaN	NaN	NaN														Bout 855	5.54444	NaN	NaN	NaN
Bout 856	0.633333	NaN	NaN	NaN														Bout 856	19.85	NaN	NaN	NaN
Bout 857	0.733333	NaN	NaN	NaN														Bout 857	0.377778	NaN	NaN	NaN
Bout 858	1.06111	NaN	NaN	NaN														Bout 858	4.36111	NaN	NaN	NaN
Bout 859	0.822222	NaN	NaN	NaN														Bout 859	12.2167	NaN	NaN	NaN
Bout 860	0.933333	NaN	NaN	NaN														Bout 860	2.2	NaN	NaN	NaN
Bout 861	0.866667	NaN	NaN	NaN														Bout 861	5.36667	NaN	NaN	NaN
Bout 862	1.02222	NaN	NaN	NaN														Bout 862	9.24444	NaN	NaN	NaN
Bout 863	1.3	NaN	NaN	NaN														Bout 863	1.03333	NaN	NaN	NaN
Bout 864	0.894444	NaN	NaN	NaN														Bout 864	9.46111	NaN	NaN	NaN
Bout 865	1.30556	NaN	NaN	NaN														Bout 865	10.7889	NaN	NaN	NaN
Bout 866	0.75	NaN	NaN	NaN														Bout 866	2.81111	NaN	NaN	NaN
Bout 867	0.622222	NaN	NaN	NaN														Bout 867	0.633333	NaN	NaN	NaN
Bout 868	0.833333	NaN	NaN	NaN														Bout 868	11.4444	NaN	NaN	NaN
Bout 869	1.83333	NaN	NaN	NaN														Bout 869	7.01667	NaN	NaN	NaN
Bout 870	0.561111	NaN	NaN	NaN														Bout 870	0.538889	NaN	NaN	NaN
Bout 871	0.822222	NaN	NaN	NaN														Bout 871	0.394444	NaN	NaN	NaN
Bout 872	1.10556	NaN	NaN	NaN														Bout 872	4.92222	NaN	NaN	NaN
Bout 873	1.4	NaN	NaN	NaN														Bout 873	22.9889	NaN	NaN	NaN
Bout 874	0.6	NaN	NaN	NaN														Bout 874	1.72778	NaN	NaN	NaN
Bout 875	0.511111	NaN	NaN	NaN														Bout 875	17.7889	NaN	NaN	NaN
Bout 876	0.533333	NaN	NaN	NaN														Bout 876	4.57778	NaN	NaN	NaN
Bout 877	0.6	NaN	NaN	NaN														Bout 877	13.5056	NaN	NaN	NaN
Bout 878	0.755556	NaN	NaN	NaN														Bout 878	10.7111	NaN	NaN	NaN
Bout 879	2.07222	NaN	NaN	NaN														Bout 879	9.33889	NaN	NaN	NaN
Bout 880	2.86667	NaN	NaN	NaN														Bout 880	6.42222	NaN	NaN	NaN
Bout 881	0.6	NaN	NaN	NaN														Bout 881	0.861111	NaN	NaN	NaN
Bout 882	1.66667	NaN	NaN	NaN														Bout 882	12.65	NaN	NaN	NaN
Bout 883	0.55	NaN	NaN	NaN														Bout 883	14.9111	NaN	NaN	NaN
Bout 884	0.772222	NaN	NaN	NaN														Bout 884	9.76667	NaN	NaN	NaN
Bout 885	0.5	NaN	NaN	NaN														Bout 885	0.411111	NaN	NaN	NaN
Bout 886	0.783333	NaN	NaN	NaN														Bout 886	1.43889	NaN	NaN	NaN
Bout 887	0.855556	NaN	NaN	NaN														Bout 887	0.877778	NaN	NaN	NaN
Bout 888	0.538889	NaN	NaN	NaN														Bout 888	0.827778	NaN	NaN	NaN
Bout 889	1.16667	NaN	NaN	NaN														Bout 889	5.88889	NaN	NaN	NaN
Bout 890	0.594444	NaN	NaN	NaN														Bout 890	2.55556	NaN	NaN	NaN
Bout 891	1.6	NaN	NaN	NaN														Bout 891	5.07778	NaN	NaN	NaN
Bout 892	0.683333	NaN	NaN	NaN														Bout 892	4.62222	NaN	NaN	NaN
Bout 893	1.57778	NaN	NaN	NaN														Bout 893	0.35	NaN	NaN	NaN
Bout 894	0.566667	NaN	NaN	NaN														Bout 894	18.7833	NaN	NaN	NaN
Bout 895	0.772222	NaN	NaN	NaN														Bout 895	0.388889	NaN	NaN	NaN
Bout 896	0.522222	NaN	NaN	NaN														Bout 896	3.75556	NaN	NaN	NaN
Bout 897	0.888889	NaN	NaN	NaN														Bout 897	0.483333	NaN	NaN	NaN
Bout 898	1.62222	NaN	NaN	NaN														Bout 898	4.82778	NaN	NaN	NaN
Bout 899	0.738889	NaN	NaN	NaN														Bout 899	1.05556	NaN	NaN	NaN
Bout 900	0.688889	NaN	NaN	NaN														Bout 900	0.338889	NaN	NaN	NaN
Bout 901	0.8	NaN	NaN	NaN														Bout 901	0.55	NaN	NaN	NaN
Bout 902	1.03889	NaN	NaN	NaN														Bout 902	0.355556	NaN	NaN	NaN
Bout 903	0.705556	NaN	NaN	NaN														Bout 903	7.07778	NaN	NaN	NaN
Bout 904	0.883333	NaN	NaN	NaN														Bout 904	0.333333	NaN	NaN	NaN
Bout 905	1.31667	NaN	NaN	NaN														Bout 905	5.47778	NaN	NaN	NaN
Bout 906	1.13333	NaN	NaN	NaN														Bout 906	1.21111	NaN	NaN	NaN
Bout 907	0.705556	NaN	NaN	NaN														Bout 907	0.522222	NaN	NaN	NaN
Bout 908	0.777778	NaN	NaN	NaN														Bout 908	12.4111	NaN	NaN	NaN
Bout 909	0.838889	NaN	NaN	NaN														Bout 909	1.40556	NaN	NaN	NaN
Bout 910	2.26667	NaN	NaN	NaN														Bout 910	1.43889	NaN	NaN	NaN
Bout 911	2.12222	NaN	NaN	NaN														Bout 911	0.372222	NaN	NaN	NaN
Bout 912	0.988889	NaN	NaN	NaN														Bout 912	8.01667	NaN	NaN	NaN
Bout 913	1	NaN	NaN	NaN														Bout 913	0.388889	NaN	NaN	NaN
Bout 914	2.50556	NaN	NaN	NaN														Bout 914	0.672222	NaN	NaN	NaN
Bout 915	1.37778	NaN	NaN	NaN														Bout 915	0.777778	NaN	NaN	NaN
Bout 916	1.90556	NaN	NaN	NaN														Bout 916	7.1	NaN	NaN	NaN
Bout 917	1.58333	NaN	NaN	NaN														Bout 917	0.411111	NaN	NaN	NaN
Bout 918	0.944444	NaN	NaN	NaN														Bout 918	0.261111	NaN	NaN	NaN
Bout 919	7.47222	NaN	NaN	NaN														Bout 919	4.27222	NaN	NaN	NaN
Bout 920	2.62778	NaN	NaN	NaN														Bout 920	4.44444	NaN	NaN	NaN
Bout 921	1.76111	NaN	NaN	NaN														Bout 921	1.89444	NaN	NaN	NaN
Bout 922	4.80556	NaN	NaN	NaN														Bout 922	1.56667	NaN	NaN	NaN
Bout 923	1.22778	NaN	NaN	NaN														Bout 923	2.25	NaN	NaN	NaN
Bout 924	2.95	NaN	NaN	NaN														Bout 924	1.32778	NaN	NaN	NaN
Bout 925	1.47222	NaN	NaN	NaN														Bout 925	9.77222	NaN	NaN	NaN
Bout 926	1.18333	NaN	NaN	NaN														Bout 926	4.22778	NaN	NaN	NaN
Bout 927	2.98889	NaN	NaN	NaN														Bout 927	0.355556	NaN	NaN	NaN
Bout 928	0.638889	NaN	NaN	NaN														Bout 928	0.411111	NaN	NaN	NaN
Bout 929	1.76667	NaN	NaN	NaN														Bout 929	1.12778	NaN	NaN	NaN
Bout 930	1.31111	NaN	NaN	NaN														Bout 930	0.372222	NaN	NaN	NaN
Bout 931	1.11667	NaN	NaN	NaN														Bout 931	0.555556	NaN	NaN	NaN
Bout 932	2.2	NaN	NaN	NaN														Bout 932	0.733333	NaN	NaN	NaN
Bout 933	1.67778	NaN	NaN	NaN														Bout 933	0.416667	NaN	NaN	NaN
Bout 934	2.20556	NaN	NaN	NaN														Bout 934	1.86111	NaN	NaN	NaN
Bout 935	2.6	NaN	NaN	NaN														Bout 935	0.366667	NaN	NaN	NaN
Bout 936	0.688889	NaN	NaN	NaN														Bout 936	2.7	NaN	NaN	NaN
Bout 937	1.26111	NaN	NaN	NaN														Bout 937	3.06667	NaN	NaN	NaN
Bout 938	0.755556	NaN	NaN	NaN														Bout 938	1.87222	NaN	NaN	NaN
Bout 939	1.96667	NaN	NaN	NaN														Bout 939	4.29444	NaN	NaN	NaN
Bout 940	2.05	NaN	NaN	NaN														Bout 940	0.422222	NaN	NaN	NaN
Bout 941	1.26667	NaN	NaN	NaN														Bout 941	4.78889	NaN	NaN	NaN
Bout 942	0.916667	NaN	NaN	NaN														Bout 942	0.538889	NaN	NaN	NaN
Bout 943	2.48889	NaN	NaN	NaN														Bout 943	3.83333	NaN	NaN	NaN
Bout 944	2.35	NaN	NaN	NaN														Bout 944	4.4	NaN	NaN	NaN
Bout 945	1.04444	NaN	NaN	NaN														Bout 945	1.75556	NaN	NaN	NaN
Bout 946	0.544444	NaN	NaN	NaN														Bout 946	0.338889	NaN	NaN	NaN
Bout 947	0.911111	NaN	NaN	NaN														Bout 947	2.95	NaN	NaN	NaN
Bout 948	0.627778	NaN	NaN	NaN														Bout 948	2.14444	NaN	NaN	NaN
Bout 949	1.42222	NaN	NaN	NaN														Bout 949	2.27778	NaN	NaN	NaN
Bout 950	0.522222	NaN	NaN	NaN														Bout 950	1.12222	NaN	NaN	NaN
Bout 951	0.883333	NaN	NaN	NaN														Bout 951	1.00556	NaN	NaN	NaN
Bout 952	0.783333	NaN	NaN	NaN														Bout 952	8.18889	NaN	NaN	NaN
Bout 953	1.37222	NaN	NaN	NaN														Bout 953	4.45556	NaN	NaN	NaN
Bout 954	1.73889	NaN	NaN	NaN														Bout 954	0.327778	NaN	NaN	NaN
Bout 955	1.93333	NaN	NaN	NaN														Bout 955	4.49444	NaN	NaN	NaN
Bout 956	0.75	NaN	NaN	NaN														Bout 956	0.422222	NaN	NaN	NaN
Bout 957	0.572222	NaN	NaN	NaN														Bout 957	8.60556	NaN	NaN	NaN
Bout 958	1.81667	NaN	NaN	NaN														Bout 958	0.294444	NaN	NaN	NaN
Bout 959	2.17778	NaN	NaN	NaN														Bout 959	0.344444	NaN	NaN	NaN
Bout 960	1.77222	NaN	NaN	NaN														Bout 960	1.93333	NaN	NaN	NaN
Bout 961	0.944444	NaN	NaN	NaN														Bout 961	6.10556	NaN	NaN	NaN
Bout 962	1.37778	NaN	NaN	NaN														Bout 962	7.21667	NaN	NaN	NaN
Bout 963	1.01111	NaN	NaN	NaN														Bout 963	0.316667	NaN	NaN	NaN
Bout 964	0.655556	NaN	NaN	NaN														Bout 964	11.3722	NaN	NaN	NaN
Bout 965	0.827778	NaN	NaN	NaN														Bout 965	2.78889	NaN	NaN	NaN
Bout 966	0.938889	NaN	NaN	NaN														Bout 966	0.716667	NaN	NaN	NaN
Bout 967	4.2	NaN	NaN	NaN														Bout 967	17.1611	NaN	NaN	NaN
Bout 968	1.58889	NaN	NaN	NaN														Bout 968	3.26111	NaN	NaN	NaN
Bout 969	0.616667	NaN	NaN	NaN														Bout 969	17.0722	NaN	NaN	NaN
Bout 970	0.711111	NaN	NaN	NaN														Bout 970	1.61111	NaN	NaN	NaN
Bout 971	2.40556	NaN	NaN	NaN														Bout 971	7.48889	NaN	NaN	NaN
Bout 972	1.19444	NaN	NaN	NaN														Bout 972	2.86111	NaN	NaN	NaN
Bout 973	1.43333	NaN	NaN	NaN														Bout 973	0.355556	NaN	NaN	NaN
Bout 974	0.827778	NaN	NaN	NaN														Bout 974	15.5	NaN	NaN	NaN
Bout 975	0.516667	NaN	NaN	NaN														Bout 975	3.93889	NaN	NaN	NaN
Bout 976	0.7	NaN	NaN	NaN														Bout 976	2.16111	NaN	NaN	NaN
Bout 977	1.71111	NaN	NaN	NaN														Bout 977	2.98889	NaN	NaN	NaN
Bout 978	1.02222	NaN	NaN	NaN														Bout 978	1.98889	NaN	NaN	NaN
Bout 979	1.35556	NaN	NaN	NaN														Bout 979	5.17222	NaN	NaN	NaN
Bout 980	1.25556	NaN	NaN	NaN														Bout 980	2.4	NaN	NaN	NaN
Bout 981	1.47222	NaN	NaN	NaN														Bout 981	4.13333	NaN	NaN	NaN
Bout 982	0.5	NaN	NaN	NaN														Bout 982	5.32222	NaN	NaN	NaN
Bout 983	0.961111	NaN	NaN	NaN														Bout 983	0.372222	NaN	NaN	NaN
Bout 984	2.12222	NaN	NaN	NaN														Bout 984	0.272222	NaN	NaN	NaN
Bout 985	1.73333	NaN	NaN	NaN														Bout 985	0.316667	NaN	NaN	NaN
Bout 986	2.13333	NaN	NaN	NaN														Bout 986	0.277778	NaN	NaN	NaN
Bout 987	0.6	NaN	NaN	NaN														Bout 987	7.08889	NaN	NaN	NaN
Bout 988	0.638889	NaN	NaN	NaN														Bout 988	2.1	NaN	NaN	NaN
Bout 989	1.82778	NaN	NaN	NaN														Bout 989	3.71667	NaN	NaN	NaN
Bout 990	3.01111	NaN	NaN	NaN														Bout 990	0.377778	NaN	NaN	NaN
Bout 991	0.544444	NaN	NaN	NaN														Bout 991	4.75	NaN	NaN	NaN
Bout 992	0.538889	NaN	NaN	NaN														Bout 992	0.272222	NaN	NaN	NaN
Bout 993	1.28889	NaN	NaN	NaN														Bout 993	24.1778	NaN	NaN	NaN
Bout 994	0.577778	NaN	NaN	NaN														Bout 994	5.31667	NaN	NaN	NaN
Bout 995	1.23889	NaN	NaN	NaN														Bout 995	0.372222	NaN	NaN	NaN
Bout 996	0.844444	NaN	NaN	NaN														Bout 996	13.8944	NaN	NaN	NaN
Bout 997	0.622222	NaN	NaN	NaN														Bout 997	7.76111	NaN	NaN	NaN
Bout 998	1.68333	NaN	NaN	NaN														Bout 998	0.933333	NaN	NaN	NaN
Bout 999	0.755556	NaN	NaN	NaN														Bout 999	10.9556	NaN	NaN	NaN
Bout 1000	1.02222	NaN	NaN	NaN														Bout 1000	26.3667	NaN	NaN	NaN
Bout 1001	0.738889	NaN	NaN	NaN														Bout 1001	0.388889	NaN	NaN	NaN
Bout 1002	1.61667	NaN	NaN	NaN														Bout 1002	0.605556	NaN	NaN	NaN
Bout 1003	1.77778	NaN	NaN	NaN														Bout 1003	12.2222	NaN	NaN	NaN
Bout 1004	0.516667	NaN	NaN	NaN														Bout 1004	18.1556	NaN	NaN	NaN
Bout 1005	0.583333	NaN	NaN	NaN														Bout 1005	0.316667	NaN	NaN	NaN
Bout 1006	0.888889	NaN	NaN	NaN														Bout 1006	0.344444	NaN	NaN	NaN
Bout 1007	1.03889	NaN	NaN	NaN														Bout 1007	0.433333	NaN	NaN	NaN
Bout 1008	1.42222	NaN	NaN	NaN														Bout 1008	8.02778	NaN	NaN	NaN
Bout 1009	0.566667	NaN	NaN	NaN														Bout 1009	0.355556	NaN	NaN	NaN
Bout 1010	0.872222	NaN	NaN	NaN														Bout 1010	2.08333	NaN	NaN	NaN
Bout 1011	0.522222	NaN	NaN	NaN														Bout 1011	0.344444	NaN	NaN	NaN
Bout 1012	0.522222	NaN	NaN	NaN														Bout 1012	0.361111	NaN	NaN	NaN
Bout 1013	0.522222	NaN	NaN	NaN														Bout 1013	0.383333	NaN	NaN	NaN
Bout 1014	0.511111	NaN	NaN	NaN														Bout 1014	7.21111	NaN	NaN	NaN
Bout 1015	0.988889	NaN	NaN	NaN														Bout 1015	0.766667	NaN	NaN	NaN
Bout 1016	1.80556	NaN	NaN	NaN														Bout 1016	0.377778	NaN	NaN	NaN
Bout 1017	0.85	NaN	NaN	NaN														Bout 1017	0.855556	NaN	NaN	NaN
Bout 1018	0.661111	NaN	NaN	NaN														Bout 1018	0.883333	NaN	NaN	NaN
Bout 1019	0.944444	NaN	NaN	NaN														Bout 1019	5.36667	NaN	NaN	NaN
Bout 1020	1.92778	NaN	NaN	NaN														Bout 1020	0.433333	NaN	NaN	NaN
Bout 1021	0.833333	NaN	NaN	NaN														Bout 1021	5.83333	NaN	NaN	NaN
Bout 1022	0.533333	NaN	NaN	NaN														Bout 1022	0.427778	NaN	NaN	NaN
Bout 1023	0.716667	NaN	NaN	NaN														Bout 1023	0.677778	NaN	NaN	NaN
Bout 1024	0.916667	NaN	NaN	NaN														Bout 1024	0.405556	NaN	NaN	NaN
Bout 1025	1.32222	NaN	NaN	NaN														Bout 1025	7.46667	NaN	NaN	NaN
Bout 1026	0.755556	NaN	NaN	NaN														Bout 1026	1.06667	NaN	NaN	NaN
Bout 1027	0.833333	NaN	NaN	NaN														Bout 1027	4.57778	NaN	NaN	NaN
Bout 1028	1.57778	NaN	NaN	NaN														Bout 1028	2.98889	NaN	NaN	NaN
Bout 1029	0.594444	NaN	NaN	NaN														Bout 1029	3.44444	NaN	NaN	NaN
Bout 1030	1.25556	NaN	NaN	NaN														Bout 1030	5.76667	NaN	NaN	NaN
Bout 1031	2.65	NaN	NaN	NaN														Bout 1031	0.538889	NaN	NaN	NaN
Bout 1032	0.722222	NaN	NaN	NaN														Bout 1032	0.372222	NaN	NaN	NaN
Bout 1033	1.10556	NaN	NaN	NaN														Bout 1033	6.65	NaN	NaN	NaN
Bout 1034	1.47778	NaN	NaN	NaN														Bout 1034	6.7	NaN	NaN	NaN
Bout 1035	0.561111	NaN	NaN	NaN														Bout 1035	3.23889	NaN	NaN	NaN
Bout 1036	0.611111	NaN	NaN	NaN														Bout 1036	1.27222	NaN	NaN	NaN
Bout 1037	2.01111	NaN	NaN	NaN														Bout 1037	2.25	NaN	NaN	NaN
Bout 1038	0.688889	NaN	NaN	NaN														Bout 1038	0.416667	NaN	NaN	NaN
Bout 1039	0.633333	NaN	NaN	NaN														Bout 1039	1.80556	NaN	NaN	NaN
Bout 1040	0.838889	NaN	NaN	NaN														Bout 1040	2.01111	NaN	NaN	NaN
Bout 1041	1.25	NaN	NaN	NaN														Bout 1041	0.344444	NaN	NaN	NaN
Bout 1042	1.37778	NaN	NaN	NaN														Bout 1042	7.15556	NaN	NaN	NaN
Bout 1043	0.666667	NaN	NaN	NaN														Bout 1043	0.338889	NaN	NaN	NaN
Bout 1044	1.07222	NaN	NaN	NaN														Bout 1044	8.43333	NaN	NaN	NaN
Bout 1045	1.09444	NaN	NaN	NaN														Bout 1045	2.36111	NaN	NaN	NaN
Bout 1046	0.75	NaN	NaN	NaN														Bout 1046	1.80556	NaN	NaN	NaN
Bout 1047	1.32222	NaN	NaN	NaN														Bout 1047	0.9	NaN	NaN	NaN
Bout 1048	1.84444	NaN	NaN	NaN														Bout 1048	0.683333	NaN	NaN	NaN
Bout 1049	0.816667	NaN	NaN	NaN														Bout 1049	0.333333	NaN	NaN	NaN
Bout 1050	2.04444	NaN	NaN	NaN														Bout 1050	1	NaN	NaN	NaN
Bout 1051	2.13333	NaN	NaN	NaN														Bout 1051	3.2	NaN	NaN	NaN
Bout 1052	1.76111	NaN	NaN	NaN														Bout 1052	1.49444	NaN	NaN	NaN
Bout 1053	1.31111	NaN	NaN	NaN														Bout 1053	0.766667	NaN	NaN	NaN
Bout 1054	0.733333	NaN	NaN	NaN														Bout 1054	4.18889	NaN	NaN	NaN
Bout 1055	0.855556	NaN	NaN	NaN														Bout 1055	1.96667	NaN	NaN	NaN
Bout 1056	0.544444	NaN	NaN	NaN														Bout 1056	2.17222	NaN	NaN	NaN
Bout 1057	2.37778	NaN	NaN	NaN														Bout 1057	3.17222	NaN	NaN	NaN
Bout 1058	3.68333	NaN	NaN	NaN														Bout 1058	11.9833	NaN	NaN	NaN
Bout 1059	2.07222	NaN	NaN	NaN														Bout 1059	0.294444	NaN	NaN	NaN
Bout 1060	3.18333	NaN	NaN	NaN														Bout 1060	1.39444	NaN	NaN	NaN
Bout 1061	3.28889	NaN	NaN	NaN														Bout 1061	0.427778	NaN	NaN	NaN
Bout 1062	1.46667	NaN	NaN	NaN														Bout 1062	3.26111	NaN	NaN	NaN
Bout 1063	2.62222	NaN	NaN	NaN														Bout 1063	1.22222	NaN	NaN	NaN
Bout 1064	3.85556	NaN	NaN	NaN														Bout 1064	4.97778	NaN	NaN	NaN
Bout 1065	4.3	NaN	NaN	NaN														Bout 1065	0.85	NaN	NaN	NaN
Bout 1066	1.32778	NaN	NaN	NaN														Bout 1066	5.98333	NaN	NaN	NaN
Bout 1067	0.783333	NaN	NaN	NaN														Bout 1067	4.76111	NaN	NaN	NaN
Bout 1068	1.46667	NaN	NaN	NaN														Bout 1068	2.55556	NaN	NaN	NaN
Bout 1069	2.11667	NaN	NaN	NaN														Bout 1069	0.833333	NaN	NaN	NaN
Bout 1070	0.694444	NaN	NaN	NaN														Bout 1070	1.23333	NaN	NaN	NaN
Bout 1071	1.18333	NaN	NaN	NaN														Bout 1071	5.39444	NaN	NaN	NaN
Bout 1072	2.22222	NaN	NaN	NaN														Bout 1072	0.827778	NaN	NaN	NaN
Bout 1073	0.788889	NaN	NaN	NaN														Bout 1073	0.822222	NaN	NaN	NaN
Bout 1074	2.15556	NaN	NaN	NaN														Bout 1074	0.783333	NaN	NaN	NaN
Bout 1075	2.83889	NaN	NaN	NaN														Bout 1075	0.9	NaN	NaN	NaN
Bout 1076	1.71111	NaN	NaN	NaN														Bout 1076	3.37222	NaN	NaN	NaN
Bout 1077	0.911111	NaN	NaN	NaN														Bout 1077	2.46111	NaN	NaN	NaN
Bout 1078	2.26111	NaN	NaN	NaN														Bout 1078	0.338889	NaN	NaN	NaN
Bout 1079	0.85	NaN	NaN	NaN														Bout 1079	7.85556	NaN	NaN	NaN
Bout 1080	0.794444	NaN	NaN	NaN														Bout 1080	5.93333	NaN	NaN	NaN
Bout 1081	1.21667	NaN	NaN	NaN														Bout 1081	0.416667	NaN	NaN	NaN
Bout 1082	2.9	NaN	NaN	NaN														Bout 1082	1.33889	NaN	NaN	NaN
Bout 1083	1.24444	NaN	NaN	NaN														Bout 1083	1.12222	NaN	NaN	NaN
Bout 1084	1.53889	NaN	NaN	NaN														Bout 1084	0.388889	NaN	NaN	NaN
Bout 1085	1.14444	NaN	NaN	NaN														Bout 1085	4.68333	NaN	NaN	NaN
Bout 1086	0.633333	NaN	NaN	NaN														Bout 1086	0.666667	NaN	NaN	NaN
Bout 1087	0.577778	NaN	NaN	NaN														Bout 1087	0.977778	NaN	NaN	NaN
Bout 1088	0.833333	NaN	NaN	NaN														Bout 1088	4.28333	NaN	NaN	NaN
Bout 1089	1.77222	NaN	NaN	NaN														Bout 1089	0.327778	NaN	NaN	NaN
Bout 1090	0.544444	NaN	NaN	NaN														Bout 1090	1.00556	NaN	NaN	NaN
Bout 1091	0.683333	NaN	NaN	NaN														Bout 1091	0.572222	NaN	NaN	NaN
Bout 1092	1.3	NaN	NaN	NaN														Bout 1092	0.583333	NaN	NaN	NaN
Bout 1093	1.41111	NaN	NaN	NaN														Bout 1093	3.07778	NaN	NaN	NaN
Bout 1094	0.566667	NaN	NaN	NaN														Bout 1094	3.06667	NaN	NaN	NaN
Bout 1095	1.51111	NaN	NaN	NaN														Bout 1095	0.416667	NaN	NaN	NaN
Bout 1096	1.53889	NaN	NaN	NaN														Bout 1096	1.19444	NaN	NaN	NaN
Bout 1097	1.22222	NaN	NaN	NaN														Bout 1097	1.27222	NaN	NaN	NaN
Bout 1098	1.69444	NaN	NaN	NaN														Bout 1098	3.11667	NaN	NaN	NaN
Bout 1099	1.4	NaN	NaN	NaN														Bout 1099	2.14444	NaN	NaN	NaN
Bout 1100	3.47778	NaN	NaN	NaN														Bout 1100	0.955556	NaN	NaN	NaN
Bout 1101	2.24444	NaN	NaN	NaN														Bout 1101	0.988889	NaN	NaN	NaN
Bout 1102	1.18889	NaN	NaN	NaN														Bout 1102	21.7111	NaN	NaN	NaN
Bout 1103	0.977778	NaN	NaN	NaN														Bout 1103	6.86111	NaN	NaN	NaN
Bout 1104	1.61111	NaN	NaN	NaN														Bout 1104	9.71667	NaN	NaN	NaN
Bout 1105	0.977778	NaN	NaN	NaN														Bout 1105	12.8222	NaN	NaN	NaN
Bout 1106	1.01111	NaN	NaN	NaN														Bout 1106	4.09444	NaN	NaN	NaN
Bout 1107	1.33333	NaN	NaN	NaN														Bout 1107	8.79444	NaN	NaN	NaN
Bout 1108	0.988889	NaN	NaN	NaN														Bout 1108	1.66111	NaN	NaN	NaN
Bout 1109	1.45	NaN	NaN	NaN														Bout 1109	5.10556	NaN	NaN	NaN
Bout 1110	2.98889	NaN	NaN	NaN														Bout 1110	6.65556	NaN	NaN	NaN
Bout 1111	3.48333	NaN	NaN	NaN														Bout 1111	2.12778	NaN	NaN	NaN
Bout 1112	0.622222	NaN	NaN	NaN														Bout 1112	6.84444	NaN	NaN	NaN
Bout 1113	1.60556	NaN	NaN	NaN														Bout 1113	4.8	NaN	NaN	NaN
Bout 1114	1.13889	NaN	NaN	NaN														Bout 1114	3.76667	NaN	NaN	NaN
Bout 1115	0.838889	NaN	NaN	NaN														Bout 1115	3.93889	NaN	NaN	NaN
Bout 1116	1.07778	NaN	NaN	NaN														Bout 1116	3.58889	NaN	NaN	NaN
Bout 1117	0.711111	NaN	NaN	NaN														Bout 1117	6.49444	NaN	NaN	NaN
Bout 1118	0.95	NaN	NaN	NaN														Bout 1118	3.55	NaN	NaN	NaN
Bout 1119	0.638889	NaN	NaN	NaN														Bout 1119	4.38889	NaN	NaN	NaN
Bout 1120	0.716667	NaN	NaN	NaN														Bout 1120	17.8611	NaN	NaN	NaN
Bout 1121	1.65556	NaN	NaN	NaN														Bout 1121	0.711111	NaN	NaN	NaN
Bout 1122	0.761111	NaN	NaN	NaN														Bout 1122	10.8889	NaN	NaN	NaN
Bout 1123	0.966667	NaN	NaN	NaN														Bout 1123	1.36111	NaN	NaN	NaN
Bout 1124	0.9	NaN	NaN	NaN														Bout 1124	0.383333	NaN	NaN	NaN
Bout 1125	0.861111	NaN	NaN	NaN														Bout 1125	0.338889	NaN	NaN	NaN
Bout 1126	1.71667	NaN	NaN	NaN														Bout 1126	1.55556	NaN	NaN	NaN
Bout 1127	1.11111	NaN	NaN	NaN														Bout 1127	5.53333	NaN	NaN	NaN
Bout 1128	1.61111	NaN	NaN	NaN														Bout 1128	0.405556	NaN	NaN	NaN
Bout 1129	2.18333	NaN	NaN	NaN														Bout 1129	7.63333	NaN	NaN	NaN
Bout 1130	0.638889	NaN	NaN	NaN														Bout 1130	0.572222	NaN	NaN	NaN
Bout 1131	3.01111	NaN	NaN	NaN														Bout 1131	3.66111	NaN	NaN	NaN
Bout 1132	1.28889	NaN	NaN	NaN														Bout 1132	0.422222	NaN	NaN	NaN
Bout 1133	0.561111	NaN	NaN	NaN														Bout 1133	10.2056	NaN	NaN	NaN
Bout 1134	1.09444	NaN	NaN	NaN														Bout 1134	0.355556	NaN	NaN	NaN
Bout 1135	0.755556	NaN	NaN	NaN														Bout 1135	0.677778	NaN	NaN	NaN
Bout 1136	1.27222	NaN	NaN	NaN														Bout 1136	12.4944	NaN	NaN	NaN
Bout 1137	0.583333	NaN	NaN	NaN														Bout 1137	0.511111	NaN	NaN	NaN
Bout 1138	0.638889	NaN	NaN	NaN														Bout 1138	0.372222	NaN	NaN	NaN
Bout 1139	0.644444	NaN	NaN	NaN														Bout 1139	5.71111	NaN	NaN	NaN
Bout 1140	0.777778	NaN	NaN	NaN														Bout 1140	4.81111	NaN	NaN	NaN
Bout 1141	0.605556	NaN	NaN	NaN														Bout 1141	1.2	NaN	NaN	NaN
Bout 1142	0.677778	NaN	NaN	NaN														Bout 1142	2.9	NaN	NaN	NaN
Bout 1143	0.505556	NaN	NaN	NaN														Bout 1143	10.7667	NaN	NaN	NaN
Bout 1144	1.62778	NaN	NaN	NaN														Bout 1144	0.9	NaN	NaN	NaN
Bout 1145	1.88333	NaN	NaN	NaN														Bout 1145	2.53889	NaN	NaN	NaN
Bout 1146	0.5	NaN	NaN	NaN														Bout 1146	1.11667	NaN	NaN	NaN
Bout 1147	0.694444	NaN	NaN	NaN														Bout 1147	2.26667	NaN	NaN	NaN
Bout 1148	0.855556	NaN	NaN	NaN														Bout 1148	13.5222	NaN	NaN	NaN
Bout 1149	0.805556	NaN	NaN	NaN														Bout 1149	0.361111	NaN	NaN	NaN
Bout 1150	0.694444	NaN	NaN	NaN														Bout 1150	2.35	NaN	NaN	NaN
Bout 1151	0.6	NaN	NaN	NaN														Bout 1151	1.91667	NaN	NaN	NaN
Bout 1152	0.805556	NaN	NaN	NaN														Bout 1152	1.96111	NaN	NaN	NaN
Bout 1153	1.83333	NaN	NaN	NaN														Bout 1153	3.18333	NaN	NaN	NaN
Bout 1154	1.52222	NaN	NaN	NaN														Bout 1154	3.26111	NaN	NaN	NaN
Bout 1155	0.644444	NaN	NaN	NaN														Bout 1155	2.03333	NaN	NaN	NaN
Bout 1156	1.49444	NaN	NaN	NaN														Bout 1156	20.6222	NaN	NaN	NaN
Bout 1157	1.81667	NaN	NaN	NaN														Bout 1157	7.06111	NaN	NaN	NaN
Bout 1158	1.28333	NaN	NaN	NaN														Bout 1158	7.48333	NaN	NaN	NaN
Bout 1159	0.794444	NaN	NaN	NaN														Bout 1159	1.52778	NaN	NaN	NaN
Bout 1160	1.28333	NaN	NaN	NaN														Bout 1160	11.3056	NaN	NaN	NaN
Bout 1161	1.53333	NaN	NaN	NaN														Bout 1161	0.4	NaN	NaN	NaN
Bout 1162	1.32222	NaN	NaN	NaN														Bout 1162	0.827778	NaN	NaN	NaN
Bout 1163	0.744444	NaN	NaN	NaN														Bout 1163	7.11111	NaN	NaN	NaN
Bout 1164	0.883333	NaN	NaN	NaN														Bout 1164	3.10556	NaN	NaN	NaN
Bout 1165	0.716667	NaN	NaN	NaN														Bout 1165	0.427778	NaN	NaN	NaN
Bout 1166	0.733333	NaN	NaN	NaN														Bout 1166	0.972222	NaN	NaN	NaN
Bout 1167	0.644444	NaN	NaN	NaN														Bout 1167	1.70556	NaN	NaN	NaN
Bout 1168	0.688889	NaN	NaN	NaN														Bout 1168	0.433333	NaN	NaN	NaN
Bout 1169	1.59444	NaN	NaN	NaN														Bout 1169	9.35556	NaN	NaN	NaN
Bout 1170	0.944444	NaN	NaN	NaN														Bout 1170	0.955556	NaN	NaN	NaN
Bout 1171	0.655556	NaN	NaN	NaN														Bout 1171	0.5	NaN	NaN	NaN
Bout 1172	0.977778	NaN	NaN	NaN														Bout 1172	5.16111	NaN	NaN	NaN
Bout 1173	0.716667	NaN	NaN	NaN														Bout 1173	4.07222	NaN	NaN	NaN
Bout 1174	0.844444	NaN	NaN	NaN														Bout 1174	9.59444	NaN	NaN	NaN
Bout 1175	0.95	NaN	NaN	NaN														Bout 1175	2.95556	NaN	NaN	NaN
Bout 1176	0.605556	NaN	NaN	NaN														Bout 1176	2.04444	NaN	NaN	NaN
Bout 1177	1	NaN	NaN	NaN														Bout 1177	7.10556	NaN	NaN	NaN
Bout 1178	0.794444	NaN	NaN	NaN														Bout 1178	7.57222	NaN	NaN	NaN
Bout 1179	0.677778	NaN	NaN	NaN														Bout 1179	2.03333	NaN	NaN	NaN
Bout 1180	0.694444	NaN	NaN	NaN														Bout 1180	5.82778	NaN	NaN	NaN
Bout 1181	0.533333	NaN	NaN	NaN														Bout 1181	8.26111	NaN	NaN	NaN
Bout 1182	2.34444	NaN	NaN	NaN														Bout 1182	9.13333	NaN	NaN	NaN
Bout 1183	2.15	NaN	NaN	NaN														Bout 1183	16.6056	NaN	NaN	NaN
Bout 1184	0.533333	NaN	NaN	NaN														Bout 1184	1.6	NaN	NaN	NaN
Bout 1185	0.833333	NaN	NaN	NaN														Bout 1185	5.15556	NaN	NaN	NaN
Bout 1186	0.822222	NaN	NaN	NaN														Bout 1186	1.18889	NaN	NaN	NaN
Bout 1187	1.53333	NaN	NaN	NaN														Bout 1187	11.6778	NaN	NaN	NaN
Bout 1188	0.688889	NaN	NaN	NaN														Bout 1188	1.01111	NaN	NaN	NaN
Bout 1189	0.577778	NaN	NaN	NaN														Bout 1189	1.24444	NaN	NaN	NaN
Bout 1190	1.33889	NaN	NaN	NaN														Bout 1190	5.81667	NaN	NaN	NaN
Bout 1191	0.966667	NaN	NaN	NaN														Bout 1191	4.76667	NaN	NaN	NaN
Bout 1192	0.827778	NaN	NaN	NaN														Bout 1192	0.338889	NaN	NaN	NaN
Bout 1193	1.10556	NaN	NaN	NaN														Bout 1193	1.88333	NaN	NaN	NaN
Bout 1194	0.672222	NaN	NaN	NaN														Bout 1194	0.922222	NaN	NaN	NaN
Bout 1195	1.07222	NaN	NaN	NaN														Bout 1195	0.933333	NaN	NaN	NaN
Bout 1196	0.516667	NaN	NaN	NaN														Bout 1196	41.4	NaN	NaN	NaN
Bout 1197	1.38889	NaN	NaN	NaN														Bout 1197	31.9556	NaN	NaN	NaN
Bout 1198	0.838889	NaN	NaN	NaN														Bout 1198	26.6556	NaN	NaN	NaN
Bout 1199	1.39444	NaN	NaN	NaN														Bout 1199	1.76111	NaN	NaN	NaN
Bout 1200	1.00556	NaN	NaN	NaN														Bout 1200	0.7	NaN	NaN	NaN
Bout 1201	0.772222	NaN	NaN	NaN														Bout 1201	12.6611	NaN	NaN	NaN
Bout 1202	1.88333	NaN	NaN	NaN														Bout 1202	0.427778	NaN	NaN	NaN
Bout 1203	0.872222	NaN	NaN	NaN														Bout 1203	4.60556	NaN	NaN	NaN
Bout 1204	0.7	NaN	NaN	NaN														Bout 1204	19.4556	NaN	NaN	NaN
Bout 1205	0.861111	NaN	NaN	NaN														Bout 1205	43.2889	NaN	NaN	NaN
Bout 1206	0.661111	NaN	NaN	NaN														Bout 1206	9.59444	NaN	NaN	NaN
Bout 1207	1.14444	NaN	NaN	NaN														Bout 1207	16.0111	NaN	NaN	NaN
Bout 1208	0.933333	NaN	NaN	NaN														Bout 1208	5.09444	NaN	NaN	NaN
Bout 1209	0.572222	NaN	NaN	NaN														Bout 1209	4.53333	NaN	NaN	NaN
Bout 1210	2.14444	NaN	NaN	NaN														Bout 1210	1.39444	NaN	NaN	NaN
Bout 1211	0.772222	NaN	NaN	NaN														Bout 1211	2.95	NaN	NaN	NaN
Bout 1212	2.02778	NaN	NaN	NaN														Bout 1212	4.28333	NaN	NaN	NaN
Bout 1213	1.00556	NaN	NaN	NaN														Bout 1213	2.25556	NaN	NaN	NaN
Bout 1214	0.566667	NaN	NaN	NaN														Bout 1214	16.2333	NaN	NaN	NaN
Bout 1215	0.811111	NaN	NaN	NaN														Bout 1215	11.6444	NaN	NaN	NaN
Bout 1216	0.788889	NaN	NaN	NaN														Bout 1216	7	NaN	NaN	NaN
Bout 1217	2.27778	NaN	NaN	NaN														Bout 1217	3.65	NaN	NaN	NaN
Bout 1218	0.938889	NaN	NaN	NaN														Bout 1218	3.89444	NaN	NaN	NaN
Bout 1219	0.977778	NaN	NaN	NaN														Bout 1219	5.35556	NaN	NaN	NaN
Bout 1220	0.677778	NaN	NaN	NaN														Bout 1220	0.333333	NaN	NaN	NaN
Bout 1221	0.944444	NaN	NaN	NaN														Bout 1221	15.0833	NaN	NaN	NaN
Bout 1222	1.15556	NaN	NaN	NaN														Bout 1222	1.71111	NaN	NaN	NaN
Bout 1223	0.961111	NaN	NaN	NaN														Bout 1223	1.58889	NaN	NaN	NaN
Bout 1224	0.55	NaN	NaN	NaN														Bout 1224	0.888889	NaN	NaN	NaN
Bout 1225	0.827778	NaN	NaN	NaN														Bout 1225	0.711111	NaN	NaN	NaN
Bout 1226	0.5	NaN	NaN	NaN														Bout 1226	0.416667	NaN	NaN	NaN
Bout 1227	1.24444	NaN	NaN	NaN														Bout 1227	1.52222	NaN	NaN	NaN
Bout 1228	1.06111	NaN	NaN	NaN														Bout 1228	4.47778	NaN	NaN	NaN
Bout 1229	1.23333	NaN	NaN	NaN														Bout 1229	0.427778	NaN	NaN	NaN
Bout 1230	0.572222	NaN	NaN	NaN														Bout 1230	1.97222	NaN	NaN	NaN
Bout 1231	1.15	NaN	NaN	NaN														Bout 1231	6.98333	NaN	NaN	NaN
Bout 1232	1.06111	NaN	NaN	NaN														Bout 1232	0.372222	NaN	NaN	NaN
Bout 1233	0.655556	NaN	NaN	NaN														Bout 1233	0.333333	NaN	NaN	NaN
Bout 1234	0.805556	NaN	NaN	NaN														Bout 1234	4.16111	NaN	NaN	NaN
Bout 1235	1.42778	NaN	NaN	NaN														Bout 1235	1.13889	NaN	NaN	NaN
Bout 1236	1.22778	NaN	NaN	NaN														Bout 1236	0.694444	NaN	NaN	NaN
Bout 1237	1.58333	NaN	NaN	NaN														Bout 1237	0.322222	NaN	NaN	NaN
Bout 1238	0.727778	NaN	NaN	NaN														Bout 1238	0.716667	NaN	NaN	NaN
Bout 1239	1.75556	NaN	NaN	NaN														Bout 1239	0.883333	NaN	NaN	NaN
Bout 1240	0.594444	NaN	NaN	NaN														Bout 1240	1.61111	NaN	NaN	NaN
Bout 1241	0.905556	NaN	NaN	NaN														Bout 1241	0.388889	NaN	NaN	NaN
Bout 1242	0.583333	NaN	NaN	NaN														Bout 1242	12.5	NaN	NaN	NaN
Bout 1243	0.516667	NaN	NaN	NaN														Bout 1243	1.05556	NaN	NaN	NaN
Bout 1244	1.32778	NaN	NaN	NaN														Bout 1244	0.327778	NaN	NaN	NaN
Bout 1245	0.938889	NaN	NaN	NaN														Bout 1245	2.91111	NaN	NaN	NaN
Bout 1246	0.722222	NaN	NaN	NaN														Bout 1246	0.45	NaN	NaN	NaN
Bout 1247	0.866667	NaN	NaN	NaN														Bout 1247	0.416667	NaN	NaN	NaN
Bout 1248	1.94444	NaN	NaN	NaN														Bout 1248	0.411111	NaN	NaN	NaN
Bout 1249	0.822222	NaN	NaN	NaN														Bout 1249	15.9556	NaN	NaN	NaN
Bout 1250	0.527778	NaN	NaN	NaN														Bout 1250	4.16667	NaN	NaN	NaN
Bout 1251	0.65	NaN	NaN	NaN														Bout 1251	5.76111	NaN	NaN	NaN
Bout 1252	0.772222	NaN	NaN	NaN														Bout 1252	11.8833	NaN	NaN	NaN
Bout 1253	0.516667	NaN	NaN	NaN														Bout 1253	2.47778	NaN	NaN	NaN
Bout 1254	0.883333	NaN	NaN	NaN														Bout 1254	0.327778	NaN	NaN	NaN
Bout 1255	0.588889	NaN	NaN	NaN														Bout 1255	0.461111	NaN	NaN	NaN
Bout 1256	0.616667	NaN	NaN	NaN														Bout 1256	4.01111	NaN	NaN	NaN
Bout 1257	1.60556	NaN	NaN	NaN														Bout 1257	2.62222	NaN	NaN	NaN
Bout 1258	1.30556	NaN	NaN	NaN														Bout 1258	1.83889	NaN	NaN	NaN
Bout 1259	0.516667	NaN	NaN	NaN														Bout 1259	2.22222	NaN	NaN	NaN
Bout 1260	1.16667	NaN	NaN	NaN														Bout 1260	4.98889	NaN	NaN	NaN
Bout 1261	1.92778	NaN	NaN	NaN														Bout 1261	3.12778	NaN	NaN	NaN
Bout 1262	1.91111	NaN	NaN	NaN														Bout 1262	9.19444	NaN	NaN	NaN
Bout 1263	0.844444	NaN	NaN	NaN														Bout 1263	0.933333	NaN	NaN	NaN
Bout 1264	1.31667	NaN	NaN	NaN														Bout 1264	0.594444	NaN	NaN	NaN
Bout 1265	1.01667	NaN	NaN	NaN														Bout 1265	6.76667	NaN	NaN	NaN
Bout 1266	1.27778	NaN	NaN	NaN														Bout 1266	0.333333	NaN	NaN	NaN
Bout 1267	0.894444	NaN	NaN	NaN														Bout 1267	1.11111	NaN	NaN	NaN
Bout 1268	2.21667	NaN	NaN	NaN														Bout 1268	2.04444	NaN	NaN	NaN
Bout 1269	1.63333	NaN	NaN	NaN														Bout 1269	5.48889	NaN	NaN	NaN
Bout 1270	0.888889	NaN	NaN	NaN														Bout 1270	0.327778	NaN	NaN	NaN
Bout 1271	0.661111	NaN	NaN	NaN														Bout 1271	1.19444	NaN	NaN	NaN
Bout 1272	1.3	NaN	NaN	NaN														Bout 1272	0.366667	NaN	NaN	NaN
Bout 1273	1.50556	NaN	NaN	NaN														Bout 1273	0.405556	NaN	NaN	NaN
Bout 1274	1.92222	NaN	NaN	NaN														Bout 1274	2.78889	NaN	NaN	NaN
Bout 1275	1.38333	NaN	NaN	NaN														Bout 1275	5.42778	NaN	NaN	NaN
Bout 1276	0.666667	NaN	NaN	NaN														Bout 1276	3.91111	NaN	NaN	NaN
Bout 1277	0.866667	NaN	NaN	NaN														Bout 1277	0.411111	NaN	NaN	NaN
Bout 1278	1.25	NaN	NaN	NaN														Bout 1278	0.338889	NaN	NaN	NaN
Bout 1279	8.47222	NaN	NaN	NaN														Bout 1279	1.02222	NaN	NaN	NaN
Bout 1280	2.38889	NaN	NaN	NaN														Bout 1280	0.277778	NaN	NaN	NaN
Bout 1281	1.87778	NaN	NaN	NaN														Bout 1281	5.14444	NaN	NaN	NaN
Bout 1282	1.47778	NaN	NaN	NaN														Bout 1282	0.961111	NaN	NaN	NaN
Bout 1283	3.27778	NaN	NaN	NaN														Bout 1283	1.58889	NaN	NaN	NaN
Bout 1284	2.53333	NaN	NaN	NaN														Bout 1284	0.372222	NaN	NaN	NaN
Bout 1285	0.822222	NaN	NaN	NaN														Bout 1285	0.377778	NaN	NaN	NaN
Bout 1286	1.02222	NaN	NaN	NaN														Bout 1286	9.86667	NaN	NaN	NaN
Bout 1287	0.794444	NaN	NaN	NaN														Bout 1287	1.47222	NaN	NaN	NaN
Bout 1288	1.09444	NaN	NaN	NaN														Bout 1288	0.405556	NaN	NaN	NaN
Bout 1289	3.08889	NaN	NaN	NaN														Bout 1289	0.544444	NaN	NaN	NaN
Bout 1290	1.38889	NaN	NaN	NaN														Bout 1290	0.338889	NaN	NaN	NaN
Bout 1291	0.75	NaN	NaN	NaN														Bout 1291	1.14444	NaN	NaN	NaN
Bout 1292	1.67778	NaN	NaN	NaN														Bout 1292	1.27778	NaN	NaN	NaN
Bout 1293	2.23889	NaN	NaN	NaN														Bout 1293	15.5889	NaN	NaN	NaN
Bout 1294	0.672222	NaN	NaN	NaN														Bout 1294	8.24444	NaN	NaN	NaN
Bout 1295	3.49444	NaN	NaN	NaN														Bout 1295	3.18333	NaN	NaN	NaN
Bout 1296	0.777778	NaN	NaN	NaN														Bout 1296	0.311111	NaN	NaN	NaN
Bout 1297	2.35556	NaN	NaN	NaN														Bout 1297	5.83889	NaN	NaN	NaN
Bout 1298	2.21667	NaN	NaN	NaN														Bout 1298	1.27778	NaN	NaN	NaN
Bout 1299	0.55	NaN	NaN	NaN														Bout 1299	1.68889	NaN	NaN	NaN
Bout 1300	2.46667	NaN	NaN	NaN														Bout 1300	5.19444	NaN	NaN	NaN
Bout 1301	1.67778	NaN	NaN	NaN														Bout 1301	0.322222	NaN	NaN	NaN
Bout 1302	1.22778	NaN	NaN	NaN														Bout 1302	2.17778	NaN	NaN	NaN
Bout 1303	0.672222	NaN	NaN	NaN														Bout 1303	4.68333	NaN	NaN	NaN
Bout 1304	1.64444	NaN	NaN	NaN														Bout 1304	4.15	NaN	NaN	NaN
Bout 1305	1.72778	NaN	NaN	NaN														Bout 1305	3.08889	NaN	NaN	NaN
Bout 1306	1.06111	NaN	NaN	NaN														Bout 1306	1.04444	NaN	NaN	NaN
Bout 1307	0.527778	NaN	NaN	NaN														Bout 1307	2.21667	NaN	NaN	NaN
Bout 1308	0.883333	NaN	NaN	NaN														Bout 1308	7.3	NaN	NaN	NaN
Bout 1309	1.75	NaN	NaN	NaN														Bout 1309	2.06111	NaN	NaN	NaN
Bout 1310	1.59444	NaN	NaN	NaN														Bout 1310	2.23333	NaN	NaN	NaN
Bout 1311	1.84444	NaN	NaN	NaN														Bout 1311	1.37222	NaN	NaN	NaN
Bout 1312	2.28889	NaN	NaN	NaN														Bout 1312	0.65	NaN	NaN	NaN
Bout 1313	0.972222	NaN	NaN	NaN														Bout 1313	0.727778	NaN	NaN	NaN
Bout 1314	2.11667	NaN	NaN	NaN														Bout 1314	4.2	NaN	NaN	NaN
Bout 1315	1.07778	NaN	NaN	NaN														Bout 1315	0.344444	NaN	NaN	NaN
Bout 1316	0.744444	NaN	NaN	NaN														Bout 1316	7.92778	NaN	NaN	NaN
Bout 1317	0.866667	NaN	NaN	NaN														Bout 1317	1.86667	NaN	NaN	NaN
Bout 1318	0.516667	NaN	NaN	NaN														Bout 1318	8.12222	NaN	NaN	NaN
Bout 1319	0.722222	NaN	NaN	NaN														Bout 1319	11.1389	NaN	NaN	NaN
Bout 1320	0.877778	NaN	NaN	NaN														Bout 1320	8.53889	NaN	NaN	NaN
Bout 1321	1.88333	NaN	NaN	NaN														Bout 1321	5.22222	NaN	NaN	NaN
Bout 1322	1.68333	NaN	NaN	NaN														Bout 1322	6.46111	NaN	NaN	NaN
Bout 1323	1.22778	NaN	NaN	NaN														Bout 1323	1.88333	NaN	NaN	NaN
Bout 1324	1.85	NaN	NaN	NaN														Bout 1324	10.1167	NaN	NaN	NaN
Bout 1325	1.89444	NaN	NaN	NaN														Bout 1325	1.78889	NaN	NaN	NaN
Bout 1326	5.24444	NaN	NaN	NaN														Bout 1326	8.07222	NaN	NaN	NaN
Bout 1327	0.555556	NaN	NaN	NaN														Bout 1327	5.36667	NaN	NaN	NaN
Bout 1328	2.11111	NaN	NaN	NaN														Bout 1328	3.77778	NaN	NaN	NaN
Bout 1329	0.716667	NaN	NaN	NaN														Bout 1329	0.383333	NaN	NaN	NaN
Bout 1330	1.22778	NaN	NaN	NaN														Bout 1330	3.01111	NaN	NaN	NaN
Bout 1331	2.48889	NaN	NaN	NaN														Bout 1331	3.34444	NaN	NaN	NaN
Bout 1332	1.55	NaN	NaN	NaN														Bout 1332	0.733333	NaN	NaN	NaN
Bout 1333	2.11667	NaN	NaN	NaN														Bout 1333	0.577778	NaN	NaN	NaN
Bout 1334	2.23889	NaN	NaN	NaN														Bout 1334	3.97778	NaN	NaN	NaN
Bout 1335	1.74444	NaN	NaN	NaN														Bout 1335	4.51111	NaN	NaN	NaN
Bout 1336	2.03889	NaN	NaN	NaN														Bout 1336	0.427778	NaN	NaN	NaN
Bout 1337	0.605556	NaN	NaN	NaN														Bout 1337	2.62778	NaN	NaN	NaN
Bout 1338	1.24444	NaN	NaN	NaN														Bout 1338	0.405556	NaN	NaN	NaN
Bout 1339	0.8	NaN	NaN	NaN														Bout 1339	6.58889	NaN	NaN	NaN
Bout 1340	1.05556	NaN	NaN	NaN														Bout 1340	0.4	NaN	NaN	NaN
Bout 1341	2.74444	NaN	NaN	NaN														Bout 1341	4.80556	NaN	NaN	NaN
Bout 1342	2.23889	NaN	NaN	NaN														Bout 1342	8.68889	NaN	NaN	NaN
Bout 1343	1.80556	NaN	NaN	NaN														Bout 1343	0.333333	NaN	NaN	NaN
Bout 1344	0.944444	NaN	NaN	NaN														Bout 1344	9.22222	NaN	NaN	NaN
Bout 1345	1.37778	NaN	NaN	NaN														Bout 1345	5.6	NaN	NaN	NaN
Bout 1346	4.59444	NaN	NaN	NaN														Bout 1346	2.62778	NaN	NaN	NaN
Bout 1347	0.933333	NaN	NaN	NaN														Bout 1347	0.916667	NaN	NaN	NaN
Bout 1348	0.794444	NaN	NaN	NaN														Bout 1348	0.672222	NaN	NaN	NaN
Bout 1349	0.966667	NaN	NaN	NaN														Bout 1349	0.327778	NaN	NaN	NaN
Bout 1350	2.43889	NaN	NaN	NaN														Bout 1350	3.48333	NaN	NaN	NaN
Bout 1351	0.683333	NaN	NaN	NaN														Bout 1351	4.23333	NaN	NaN	NaN
Bout 1352	1.11111	NaN	NaN	NaN														Bout 1352	1.14444	NaN	NaN	NaN
Bout 1353	1.23889	NaN	NaN	NaN														Bout 1353	3.1	NaN	NaN	NaN
Bout 1354	2.43889	NaN	NaN	NaN														Bout 1354	3.80556	NaN	NaN	NaN
Bout 1355	2.27778	NaN	NaN	NaN														Bout 1355	2.51667	NaN	NaN	NaN
Bout 1356	1.42778	NaN	NaN	NaN														Bout 1356	3.61667	NaN	NaN	NaN
Bout 1357	0.588889	NaN	NaN	NaN														Bout 1357	2.55556	NaN	NaN	NaN
Bout 1358	0.566667	NaN	NaN	NaN														Bout 1358	3.9	NaN	NaN	NaN
Bout 1359	1.43889	NaN	NaN	NaN														Bout 1359	12.95	NaN	NaN	NaN
Bout 1360	0.572222	NaN	NaN	NaN														Bout 1360	2.16111	NaN	NaN	NaN
Bout 1361	0.761111	NaN	NaN	NaN														Bout 1361	1.18333	NaN	NaN	NaN
Bout 1362	0.75	NaN	NaN	NaN														Bout 1362	1.21667	NaN	NaN	NaN
Bout 1363	0.505556	NaN	NaN	NaN														Bout 1363	0.361111	NaN	NaN	NaN
Bout 1364	3.9	NaN	NaN	NaN														Bout 1364	6.31111	NaN	NaN	NaN
Bout 1365	3.09444	NaN	NaN	NaN														Bout 1365	13.3556	NaN	NaN	NaN
Bout 1366	1.16111	NaN	NaN	NaN														Bout 1366	0.383333	NaN	NaN	NaN
Bout 1367	1.05	NaN	NaN	NaN														Bout 1367	23.9889	NaN	NaN	NaN
Bout 1368	2.56667	NaN	NaN	NaN														Bout 1368	11.25	NaN	NaN	NaN
Bout 1369	1.23333	NaN	NaN	NaN														Bout 1369	4.89444	NaN	NaN	NaN
Bout 1370	0.966667	NaN	NaN	NaN														Bout 1370	0.688889	NaN	NaN	NaN
Bout 1371	2.28889	NaN	NaN	NaN														Bout 1371	15.2056	NaN	NaN	NaN
Bout 1372	1.02778	NaN	NaN	NaN														Bout 1372	0.361111	NaN	NaN	NaN
Bout 1373	1.12778	NaN	NaN	NaN														Bout 1373	8.83889	NaN	NaN	NaN
Bout 1374	2.85	NaN	NaN	NaN														Bout 1374	0.5	NaN	NaN	NaN
Bout 1375	3.11667	NaN	NaN	NaN														Bout 1375	25.7222	NaN	NaN	NaN
Bout 1376	1.00556	NaN	NaN	NaN														Bout 1376	4.2	NaN	NaN	NaN
Bout 1377	2.24444	NaN	NaN	NaN														Bout 1377	7.33889	NaN	NaN	NaN
Bout 1378	0.805556	NaN	NaN	NaN														Bout 1378	3.76111	NaN	NaN	NaN
Bout 1379	1.06111	NaN	NaN	NaN														Bout 1379	2.81667	NaN	NaN	NaN
Bout 1380	0.527778	NaN	NaN	NaN														Bout 1380	3.71667	NaN	NaN	NaN
Bout 1381	1.67222	NaN	NaN	NaN														Bout 1381	1.72778	NaN	NaN	NaN
Bout 1382	0.566667	NaN	NaN	NaN														Bout 1382	1.65	NaN	NaN	NaN
Bout 1383	1.7	NaN	NaN	NaN														Bout 1383	4.06111	NaN	NaN	NaN
Bout 1384	0.505556	NaN	NaN	NaN														Bout 1384	0.844444	NaN	NaN	NaN
Bout 1385	0.711111	NaN	NaN	NaN														Bout 1385	2.51667	NaN	NaN	NaN
Bout 1386	0.511111	NaN	NaN	NaN														Bout 1386	1.57222	NaN	NaN	NaN
Bout 1387	1.63889	NaN	NaN	NaN														Bout 1387	2.56111	NaN	NaN	NaN
Bout 1388	1.29444	NaN	NaN	NaN														Bout 1388	5.51111	NaN	NaN	NaN
Bout 1389	0.688889	NaN	NaN	NaN														Bout 1389	1.92222	NaN	NaN	NaN
Bout 1390	0.655556	NaN	NaN	NaN														Bout 1390	3.57222	NaN	NaN	NaN
Bout 1391	0.894444	NaN	NaN	NaN														Bout 1391	2.17222	NaN	NaN	NaN
Bout 1392	0.5	NaN	NaN	NaN														Bout 1392	1.73333	NaN	NaN	NaN
Bout 1393	0.683333	NaN	NaN	NaN														Bout 1393	0.622222	NaN	NaN	NaN
Bout 1394	0.55	NaN	NaN	NaN														Bout 1394	2.23333	NaN	NaN	NaN
Bout 1395	0.838889	NaN	NaN	NaN														Bout 1395	0.922222	NaN	NaN	NaN
Bout 1396	2.09444	NaN	NaN	NaN														Bout 1396	2.54444	NaN	NaN	NaN
Bout 1397	1.18889	NaN	NaN	NaN														Bout 1397	0.75	NaN	NaN	NaN
Bout 1398	1.26111	NaN	NaN	NaN														Bout 1398	2.19444	NaN	NaN	NaN
Bout 1399	0.738889	NaN	NaN	NaN														Bout 1399	0.388889	NaN	NaN	NaN
Bout 1400	0.622222	NaN	NaN	NaN														Bout 1400	3.87222	NaN	NaN	NaN
Bout 1401	0.75	NaN	NaN	NaN														Bout 1401	7.26667	NaN	NaN	NaN
Bout 1402	2.03889	NaN	NaN	NaN														Bout 1402	0.894444	NaN	NaN	NaN
Bout 1403	1.03889	NaN	NaN	NaN														Bout 1403	1.94444	NaN	NaN	NaN
Bout 1404	0.572222	NaN	NaN	NaN														Bout 1404	1.28333	NaN	NaN	NaN
Bout 1405	0.944444	NaN	NaN	NaN														Bout 1405	0.338889	NaN	NaN	NaN
Bout 1406	1.58889	NaN	NaN	NaN														Bout 1406	0.55	NaN	NaN	NaN
Bout 1407	1.12778	NaN	NaN	NaN														Bout 1407	0.788889	NaN	NaN	NaN
Bout 1408	1.21667	NaN	NaN	NaN														Bout 1408	39.5611	NaN	NaN	NaN
Bout 1409	1.88333	NaN	NaN	NaN														Bout 1409	4.73333	NaN	NaN	NaN
Bout 1410	1.36667	NaN	NaN	NaN														Bout 1410	4.41667	NaN	NaN	NaN
Bout 1411	0.65	NaN	NaN	NaN														Bout 1411	2.01667	NaN	NaN	NaN
Bout 1412	1.19444	NaN	NaN	NaN														Bout 1412	2.58333	NaN	NaN	NaN
Bout 1413	1.66667	NaN	NaN	NaN														Bout 1413	7.17778	NaN	NaN	NaN
Bout 1414	0.688889	NaN	NaN	NaN														Bout 1414	6.95556	NaN	NaN	NaN
Bout 1415	1.78333	NaN	NaN	NaN														Bout 1415	0.311111	NaN	NaN	NaN
Bout 1416	0.827778	NaN	NaN	NaN														Bout 1416	1.87778	NaN	NaN	NaN
Bout 1417	0.933333	NaN	NaN	NaN														Bout 1417	23.6889	NaN	NaN	NaN
Bout 1418	1.38889	NaN	NaN	NaN														Bout 1418	2.63333	NaN	NaN	NaN
Bout 1419	0.5	NaN	NaN	NaN														Bout 1419	5.41111	NaN	NaN	NaN
Bout 1420	1.41111	NaN	NaN	NaN														Bout 1420	5.86111	NaN	NaN	NaN
Bout 1421	1.18889	NaN	NaN	NaN														Bout 1421	4.01667	NaN	NaN	NaN
Bout 1422	1.55556	NaN	NaN	NaN														Bout 1422	5.39444	NaN	NaN	NaN
Bout 1423	1.17222	NaN	NaN	NaN														Bout 1423	1.63889	NaN	NaN	NaN
Bout 1424	1.9	NaN	NaN	NaN														Bout 1424	10.5056	NaN	NaN	NaN
Bout 1425	0.955556	NaN	NaN	NaN														Bout 1425	1.14444	NaN	NaN	NaN
Bout 1426	1.94444	NaN	NaN	NaN														Bout 1426	1.78889	NaN	NaN	NaN
Bout 1427	1.29444	NaN	NaN	NaN														Bout 1427	0.361111	NaN	NaN	NaN
Bout 1428	1.19444	NaN	NaN	NaN														Bout 1428	1.63889	NaN	NaN	NaN
Bout 1429	0.594444	NaN	NaN	NaN														Bout 1429	0.727778	NaN	NaN	NaN
Bout 1430	1.41667	NaN	NaN	NaN														Bout 1430	3.22778	NaN	NaN	NaN
Bout 1431	0.594444	NaN	NaN	NaN														Bout 1431	6.13889	NaN	NaN	NaN
Bout 1432	1.23333	NaN	NaN	NaN														Bout 1432	1.86111	NaN	NaN	NaN
Bout 1433	1.25556	NaN	NaN	NaN														Bout 1433	3.20556	NaN	NaN	NaN
Bout 1434	1.11667	NaN	NaN	NaN														Bout 1434	0.3	NaN	NaN	NaN
Bout 1435	1.61667	NaN	NaN	NaN														Bout 1435	0.955556	NaN	NaN	NaN
Bout 1436	0.883333	NaN	NaN	NaN														Bout 1436	21.5722	NaN	NaN	NaN
Bout 1437	1.07778	NaN	NaN	NaN														Bout 1437	0.444444	NaN	NaN	NaN
Bout 1438	1.45556	NaN	NaN	NaN														Bout 1438	1.15	NaN	NaN	NaN
Bout 1439	1.11111	NaN	NaN	NaN														Bout 1439	3.21667	NaN	NaN	NaN
Bout 1440	0.572222	NaN	NaN	NaN														Bout 1440	0.327778	NaN	NaN	NaN
Bout 1441	0.511111	NaN	NaN	NaN														Bout 1441	3.42222	NaN	NaN	NaN
Bout 1442	0.516667	NaN	NaN	NaN														Bout 1442	1.79444	NaN	NaN	NaN
Bout 1443	1.55	NaN	NaN	NaN														Bout 1443	5.31667	NaN	NaN	NaN
Bout 1444	0.983333	NaN	NaN	NaN														Bout 1444	9.80556	NaN	NaN	NaN
Bout 1445	1.23889	NaN	NaN	NaN														Bout 1445	0.344444	NaN	NaN	NaN
Bout 1446	1.98889	NaN	NaN	NaN														Bout 1446	0.4	NaN	NaN	NaN
Bout 1447	3.37778	NaN	NaN	NaN														Bout 1447	1.53333	NaN	NaN	NaN
Bout 1448	0.666667	NaN	NaN	NaN														Bout 1448	1.22778	NaN	NaN	NaN
Bout 1449	1.47778	NaN	NaN	NaN														Bout 1449	3.38889	NaN	NaN	NaN
Bout 1450	0.916667	NaN	NaN	NaN														Bout 1450	0.322222	NaN	NaN	NaN
Bout 1451	0.933333	NaN	NaN	NaN														Bout 1451	4.92222	NaN	NaN	NaN
Bout 1452	1.32222	NaN	NaN	NaN														Bout 1452	7.30556	NaN	NaN	NaN
Bout 1453	2.62222	NaN	NaN	NaN														Bout 1453	5.24444	NaN	NaN	NaN
Bout 1454	2.69444	NaN	NaN	NaN														Bout 1454	0.338889	NaN	NaN	NaN
Bout 1455	0.577778	NaN	NaN	NaN														Bout 1455	0.6	NaN	NaN	NaN
Bout 1456	1.36667	NaN	NaN	NaN														Bout 1456	1.43333	NaN	NaN	NaN
Bout 1457	0.95	NaN	NaN	NaN														Bout 1457	2.32222	NaN	NaN	NaN
Bout 1458	0.633333	NaN	NaN	NaN														Bout 1458	0.677778	NaN	NaN	NaN
Bout 1459	2.47778	NaN	NaN	NaN														Bout 1459	2.57778	NaN	NaN	NaN
Bout 1460	1.06111	NaN	NaN	NaN														Bout 1460	0.594444	NaN	NaN	NaN
Bout 1461	1.80556	NaN	NaN	NaN														Bout 1461	3.68889	NaN	NaN	NaN
Bout 1462	0.855556	NaN	NaN	NaN														Bout 1462	4.27778	NaN	NaN	NaN
Bout 1463	1	NaN	NaN	NaN														Bout 1463	0.361111	NaN	NaN	NaN
Bout 1464	0.6	NaN	NaN	NaN														Bout 1464	2.25556	NaN	NaN	NaN
Bout 1465	0.505556	NaN	NaN	NaN														Bout 1465	1.39444	NaN	NaN	NaN
Bout 1466	4.01111	NaN	NaN	NaN														Bout 1466	0.361111	NaN	NaN	NaN
Bout 1467	0.716667	NaN	NaN	NaN														Bout 1467	7.74444	NaN	NaN	NaN
Bout 1468	1.10556	NaN	NaN	NaN														Bout 1468	3.25556	NaN	NaN	NaN
Bout 1469	1.82222	NaN	NaN	NaN														Bout 1469	0.816667	NaN	NaN	NaN
Bout 1470	0.788889	NaN	NaN	NaN														Bout 1470	0.311111	NaN	NaN	NaN
Bout 1471	0.611111	NaN	NaN	NaN														Bout 1471	1.38889	NaN	NaN	NaN
Bout 1472	1.41111	NaN	NaN	NaN														Bout 1472	6.86111	NaN	NaN	NaN
Bout 1473	1.62222	NaN	NaN	NaN														Bout 1473	1.11111	NaN	NaN	NaN
Bout 1474	0.7	NaN	NaN	NaN														Bout 1474	8.27222	NaN	NaN	NaN
Bout 1475	1.27778	NaN	NaN	NaN														Bout 1475	4.12778	NaN	NaN	NaN
Bout 1476	0.5	NaN	NaN	NaN														Bout 1476	0.344444	NaN	NaN	NaN
Bout 1477	2.09444	NaN	NaN	NaN														Bout 1477	3.90556	NaN	NaN	NaN
Bout 1478	1.15556	NaN	NaN	NaN														Bout 1478	0.327778	NaN	NaN	NaN
Bout 1479	0.533333	NaN	NaN	NaN														Bout 1479	3.07778	NaN	NaN	NaN
Bout 1480	0.75	NaN	NaN	NaN														Bout 1480	0.333333	NaN	NaN	NaN
Bout 1481	0.727778	NaN	NaN	NaN														Bout 1481	0.644444	NaN	NaN	NaN
Bout 1482	1.08889	NaN	NaN	NaN														Bout 1482	5.76111	NaN	NaN	NaN
Bout 1483	1.05556	NaN	NaN	NaN														Bout 1483	4.14444	NaN	NaN	NaN
Bout 1484	6.39444	NaN	NaN	NaN														Bout 1484	2.95	NaN	NaN	NaN
Bout 1485	0.566667	NaN	NaN	NaN														Bout 1485	0.305556	NaN	NaN	NaN
Bout 1486	2.43889	NaN	NaN	NaN														Bout 1486	0.45	NaN	NaN	NaN
Bout 1487	0.994444	NaN	NaN	NaN														Bout 1487	1.20556	NaN	NaN	NaN
Bout 1488	0.5	NaN	NaN	NaN														Bout 1488	0.4	NaN	NaN	NaN
Bout 1489	1.07222	NaN	NaN	NaN														Bout 1489	0.277778	NaN	NaN	NaN
Bout 1490	1.02222	NaN	NaN	NaN														Bout 1490	0.916667	NaN	NaN	NaN
Bout 1491	4.12222	NaN	NaN	NaN														Bout 1491	1.76111	NaN	NaN	NaN
Bout 1492	0.55	NaN	NaN	NaN														Bout 1492	10.1	NaN	NaN	NaN
Bout 1493	1.86667	NaN	NaN	NaN														Bout 1493	2.37222	NaN	NaN	NaN
Bout 1494	1.41111	NaN	NaN	NaN														Bout 1494	0.316667	NaN	NaN	NaN
Bout 1495	2.61667	NaN	NaN	NaN														Bout 1495	3.31111	NaN	NaN	NaN
Bout 1496	1.13889	NaN	NaN	NaN														Bout 1496	3.16667	NaN	NaN	NaN
Bout 1497	1.4	NaN	NaN	NaN														Bout 1497	0.522222	NaN	NaN	NaN
Bout 1498	1.75	NaN	NaN	NaN														Bout 1498	3.66111	NaN	NaN	NaN
Bout 1499	0.794444	NaN	NaN	NaN														Bout 1499	0.261111	NaN	NaN	NaN
Bout 1500	0.533333	NaN	NaN	NaN														Bout 1500	9.37778	NaN	NaN	NaN
Bout 1501	1.10556	NaN	NaN	NaN														Bout 1501	1.29444	NaN	NaN	NaN
Bout 1502	1.68333	NaN	NaN	NaN														Bout 1502	1.72778	NaN	NaN	NaN
Bout 1503	0.577778	NaN	NaN	NaN														Bout 1503	3.44444	NaN	NaN	NaN
Bout 1504	3.67222	NaN	NaN	NaN														Bout 1504	0.433333	NaN	NaN	NaN
Bout 1505	2.1	NaN	NaN	NaN														Bout 1505	3.66667	NaN	NaN	NaN
Bout 1506	0.722222	NaN	NaN	NaN														Bout 1506	0.272222	NaN	NaN	NaN
Bout 1507	1.65556	NaN	NaN	NaN														Bout 1507	3.94444	NaN	NaN	NaN
Bout 1508	1.36111	NaN	NaN	NaN														Bout 1508	1.81111	NaN	NaN	NaN
Bout 1509	0.861111	NaN	NaN	NaN														Bout 1509	4.77222	NaN	NaN	NaN
Bout 1510	1.71667	NaN	NaN	NaN														Bout 1510	10.6	NaN	NaN	NaN
Bout 1511	3.76667	NaN	NaN	NaN														Bout 1511	3.18889	NaN	NaN	NaN
Bout 1512	2.01111	NaN	NaN	NaN														Bout 1512	6.75556	NaN	NaN	NaN
Bout 1513	1.17222	NaN	NaN	NaN														Bout 1513	1.82222	NaN	NaN	NaN
Bout 1514	1.20556	NaN	NaN	NaN														Bout 1514	8.08333	NaN	NaN	NaN
Bout 1515	0.994444	NaN	NaN	NaN														Bout 1515	13.6222	NaN	NaN	NaN
Bout 1516	2.33333	NaN	NaN	NaN														Bout 1516	0.766667	NaN	NaN	NaN
Bout 1517	1.87778	NaN	NaN	NaN														Bout 1517	1.72222	NaN	NaN	NaN
Bout 1518	2.7	NaN	NaN	NaN														Bout 1518	0.3	NaN	NaN	NaN
Bout 1519	0.527778	NaN	NaN	NaN														Bout 1519	1.6	NaN	NaN	NaN
Bout 1520	2.98333	NaN	NaN	NaN														Bout 1520	4.06667	NaN	NaN	NaN
Bout 1521	0.605556	NaN	NaN	NaN														Bout 1521	0.333333	NaN	NaN	NaN
Bout 1522	0.511111	NaN	NaN	NaN														Bout 1522	0.738889	NaN	NaN	NaN
Bout 1523	1.23333	NaN	NaN	NaN														Bout 1523	0.672222	NaN	NaN	NaN
Bout 1524	0.644444	NaN	NaN	NaN														Bout 1524	6.95556	NaN	NaN	NaN
Bout 1525	0.594444	NaN	NaN	NaN														Bout 1525	9.82778	NaN	NaN	NaN
Bout 1526	0.905556	NaN	NaN	NaN														Bout 1526	1.13889	NaN	NaN	NaN
Bout 1527	0.533333	NaN	NaN	NaN														Bout 1527	2.61667	NaN	NaN	NaN
Bout 1528	0.583333	NaN	NaN	NaN														Bout 1528	0.377778	NaN	NaN	NaN
Bout 1529	0.894444	NaN	NaN	NaN														Bout 1529	0.394444	NaN	NaN	NaN
Bout 1530	0.544444	NaN	NaN	NaN														Bout 1530	4.93889	NaN	NaN	NaN
Bout 1531	0.755556	NaN	NaN	NaN														Bout 1531	5.23889	NaN	NaN	NaN
Bout 1532	0.6	NaN	NaN	NaN														Bout 1532	0.944444	NaN	NaN	NaN
Bout 1533	1.17222	NaN	NaN	NaN														Bout 1533	1.25	NaN	NaN	NaN
Bout 1534	0.527778	NaN	NaN	NaN														Bout 1534	2.25	NaN	NaN	NaN
Bout 1535	1.39444	NaN	NaN	NaN														Bout 1535	0.338889	NaN	NaN	NaN
Bout 1536	0.944444	NaN	NaN	NaN														Bout 1536	9.15556	NaN	NaN	NaN
Bout 1537	2.83889	NaN	NaN	NaN														Bout 1537	9.28889	NaN	NaN	NaN
Bout 1538	2.48333	NaN	NaN	NaN														Bout 1538	4.63889	NaN	NaN	NaN
Bout 1539	0.744444	NaN	NaN	NaN														Bout 1539	4.51667	NaN	NaN	NaN
Bout 1540	0.827778	NaN	NaN	NaN														Bout 1540	0.538889	NaN	NaN	NaN
Bout 1541	1.46667	NaN	NaN	NaN														Bout 1541	4.86111	NaN	NaN	NaN
Bout 1542	1.83889	NaN	NaN	NaN														Bout 1542	3.04444	NaN	NaN	NaN
Bout 1543	0.511111	NaN	NaN	NaN														Bout 1543	0.405556	NaN	NaN	NaN
Bout 1544	0.688889	NaN	NaN	NaN														Bout 1544	3.78333	NaN	NaN	NaN
Bout 1545	3.38889	NaN	NaN	NaN														Bout 1545	2.56111	NaN	NaN	NaN
Bout 1546	1.08889	NaN	NaN	NaN														Bout 1546	0.411111	NaN	NaN	NaN
Bout 1547	0.783333	NaN	NaN	NaN														Bout 1547	3.17222	NaN	NaN	NaN
Bout 1548	1.84444	NaN	NaN	NaN														Bout 1548	0.466667	NaN	NaN	NaN
Bout 1549	0.894444	NaN	NaN	NaN														Bout 1549	5.76111	NaN	NaN	NaN
Bout 1550	2.29444	NaN	NaN	NaN														Bout 1550	6.20556	NaN	NaN	NaN
Bout 1551	1.42222	NaN	NaN	NaN														Bout 1551	0.4	NaN	NaN	NaN
Bout 1552	1.24444	NaN	NaN	NaN														Bout 1552	0.383333	NaN	NaN	NaN
Bout 1553	0.633333	NaN	NaN	NaN														Bout 1553	0.416667	NaN	NaN	NaN
Bout 1554	3.09444	NaN	NaN	NaN														Bout 1554	6.04444	NaN	NaN	NaN
Bout 1555	1.28889	NaN	NaN	NaN														Bout 1555	0.338889	NaN	NaN	NaN
Bout 1556	0.788889	NaN	NaN	NaN														Bout 1556	2.27778	NaN	NaN	NaN
Bout 1557	1.01667	NaN	NaN	NaN														Bout 1557	2.62222	NaN	NaN	NaN
Bout 1558	1.33889	NaN	NaN	NaN														Bout 1558	3.56111	NaN	NaN	NaN
Bout 1559	0.766667	NaN	NaN	NaN														Bout 1559	3.23333	NaN	NaN	NaN
Bout 1560	2.13333	NaN	NaN	NaN														Bout 1560	3.01111	NaN	NaN	NaN
Bout 1561	1.47778	NaN	NaN	NaN														Bout 1561	3.43333	NaN	NaN	NaN
Bout 1562	0.527778	NaN	NaN	NaN														Bout 1562	3.05	NaN	NaN	NaN
Bout 1563	1.06667	NaN	NaN	NaN														Bout 1563	0.361111	NaN	NaN	NaN
Bout 1564	3.94444	NaN	NaN	NaN														Bout 1564	4.21667	NaN	NaN	NaN
Bout 1565	0.988889	NaN	NaN	NaN														Bout 1565	3.41667	NaN	NaN	NaN
Bout 1566	1.11667	NaN	NaN	NaN														Bout 1566	4.88889	NaN	NaN	NaN
Bout 1567	0.633333	NaN	NaN	NaN														Bout 1567	0.683333	NaN	NaN	NaN
Bout 1568	0.527778	NaN	NaN	NaN														Bout 1568	0.288889	NaN	NaN	NaN
Bout 1569	0.55	NaN	NaN	NaN														Bout 1569	1.01667	NaN	NaN	NaN
Bout 1570	1.09444	NaN	NaN	NaN														Bout 1570	8.33889	NaN	NaN	NaN
Bout 1571	0.527778	NaN	NaN	NaN														Bout 1571	2.01111	NaN	NaN	NaN
Bout 1572	1.66111	NaN	NaN	NaN														Bout 1572	7.04444	NaN	NaN	NaN
Bout 1573	0.811111	NaN	NaN	NaN														Bout 1573	22.8889	NaN	NaN	NaN
Bout 1574	0.522222	NaN	NaN	NaN														Bout 1574	0.433333	NaN	NaN	NaN
Bout 1575	1.30556	NaN	NaN	NaN														Bout 1575	0.455556	NaN	NaN	NaN
Bout 1576	0.611111	NaN	NaN	NaN														Bout 1576	21.6778	NaN	NaN	NaN
Bout 1577	2.8	NaN	NaN	NaN														Bout 1577	14.9722	NaN	NaN	NaN
Bout 1578	0.988889	NaN	NaN	NaN														Bout 1578	21.8778	NaN	NaN	NaN
Bout 1579	1.31111	NaN	NaN	NaN														Bout 1579	13.1889	NaN	NaN	NaN
Bout 1580	1.26667	NaN	NaN	NaN														Bout 1580	7.41667	NaN	NaN	NaN
Bout 1581	7.14444	NaN	NaN	NaN														Bout 1581	0.533333	NaN	NaN	NaN
Bout 1582	3.16667	NaN	NaN	NaN														Bout 1582	0.333333	NaN	NaN	NaN
Bout 1583	2.7	NaN	NaN	NaN														Bout 1583	3.62222	NaN	NaN	NaN
Bout 1584	2.84444	NaN	NaN	NaN														Bout 1584	29.4111	NaN	NaN	NaN
Bout 1585	3.05	NaN	NaN	NaN														Bout 1585	17.6333	NaN	NaN	NaN
Bout 1586	1.9	NaN	NaN	NaN														Bout 1586	14.1278	NaN	NaN	NaN
Bout 1587	1.19444	NaN	NaN	NaN														Bout 1587	0.327778	NaN	NaN	NaN
Bout 1588	1.1	NaN	NaN	NaN														Bout 1588	9.58889	NaN	NaN	NaN
Bout 1589	3.21111	NaN	NaN	NaN														Bout 1589	24.9722	NaN	NaN	NaN
Bout 1590	3.02778	NaN	NaN	NaN														Bout 1590	0.338889	NaN	NaN	NaN
Bout 1591	1.84444	NaN	NaN	NaN														Bout 1591	0.838889	NaN	NaN	NaN
Bout 1592	1.13889	NaN	NaN	NaN														Bout 1592	2.46111	NaN	NaN	NaN
Bout 1593	3.03333	NaN	NaN	NaN														Bout 1593	0.305556	NaN	NaN	NaN
Bout 1594	0.861111	NaN	NaN	NaN														Bout 1594	2.01111	NaN	NaN	NaN
Bout 1595	2.18333	NaN	NaN	NaN														Bout 1595	0.316667	NaN	NaN	NaN
Bout 1596	4.35556	NaN	NaN	NaN														Bout 1596	0.3	NaN	NaN	NaN
Bout 1597	1.28333	NaN	NaN	NaN														Bout 1597	0.333333	NaN	NaN	NaN
Bout 1598	2.47778	NaN	NaN	NaN														Bout 1598	0.255556	NaN	NaN	NaN
Bout 1599	1.4	NaN	NaN	NaN														Bout 1599	0.794444	NaN	NaN	NaN
Bout 1600	2.83889	NaN	NaN	NaN														Bout 1600	0.316667	NaN	NaN	NaN
Bout 1601	0.538889	NaN	NaN	NaN														Bout 1601	3.97778	NaN	NaN	NaN
Bout 1602	0.911111	NaN	NaN	NaN														Bout 1602	0.333333	NaN	NaN	NaN
Bout 1603	0.966667	NaN	NaN	NaN														Bout 1603	0.272222	NaN	NaN	NaN
Bout 1604	2.9	NaN	NaN	NaN														Bout 1604	2.11667	NaN	NaN	NaN
Bout 1605	0.544444	NaN	NaN	NaN														Bout 1605	0.388889	NaN	NaN	NaN
Bout 1606	0.838889	NaN	NaN	NaN														Bout 1606	3.12778	NaN	NaN	NaN
Bout 1607	0.538889	NaN	NaN	NaN														Bout 1607	2.38333	NaN	NaN	NaN
Bout 1608	0.6	NaN	NaN	NaN														Bout 1608	1.2	NaN	NaN	NaN
Bout 1609	0.994444	NaN	NaN	NaN														Bout 1609	0.372222	NaN	NaN	NaN
Bout 1610	0.661111	NaN	NaN	NaN														Bout 1610	0.366667	NaN	NaN	NaN
Bout 1611	0.838889	NaN	NaN	NaN														Bout 1611	6.14444	NaN	NaN	NaN
Bout 1612	0.655556	NaN	NaN	NaN														Bout 1612	0.433333	NaN	NaN	NaN
Bout 1613	0.694444	NaN	NaN	NaN														Bout 1613	0.305556	NaN	NaN	NaN
Bout 1614	0.988889	NaN	NaN	NaN														Bout 1614	6.36667	NaN	NaN	NaN
Bout 1615	1.82778	NaN	NaN	NaN														Bout 1615	0.283333	NaN	NaN	NaN
Bout 1616	0.661111	NaN	NaN	NaN														Bout 1616	3.28333	NaN	NaN	NaN
Bout 1617	3.15556	NaN	NaN	NaN														Bout 1617	0.3	NaN	NaN	NaN
Bout 1618	0.65	NaN	NaN	NaN														Bout 1618	0.555556	NaN	NaN	NaN
Bout 1619	0.905556	NaN	NaN	NaN														Bout 1619	2.09444	NaN	NaN	NaN
Bout 1620	0.544444	NaN	NaN	NaN														Bout 1620	3.37778	NaN	NaN	NaN
Bout 1621	2.43333	NaN	NaN	NaN														Bout 1621	0.361111	NaN	NaN	NaN
Bout 1622	0.761111	NaN	NaN	NaN														Bout 1622	7.01111	NaN	NaN	NaN
Bout 1623	0.611111	NaN	NaN	NaN														Bout 1623	3.72778	NaN	NaN	NaN
Bout 1624	0.983333	NaN	NaN	NaN														Bout 1624	0.327778	NaN	NaN	NaN
Bout 1625	0.933333	NaN	NaN	NaN														Bout 1625	0.344444	NaN	NaN	NaN
Bout 1626	1.04444	NaN	NaN	NaN														Bout 1626	4.55	NaN	NaN	NaN
Bout 1627	0.716667	NaN	NaN	NaN														Bout 1627	0.272222	NaN	NaN	NaN
Bout 1628	0.744444	NaN	NaN	NaN														Bout 1628	3.18333	NaN	NaN	NaN
Bout 1629	1.11111	NaN	NaN	NaN														Bout 1629	1.91667	NaN	NaN	NaN
Bout 1630	0.605556	NaN	NaN	NaN														Bout 1630	3.21111	NaN	NaN	NaN
Bout 1631	1.83889	NaN	NaN	NaN														Bout 1631	1.4	NaN	NaN	NaN
Bout 1632	1.2	NaN	NaN	NaN														Bout 1632	0.744444	NaN	NaN	NaN
Bout 1633	0.505556	NaN	NaN	NaN														Bout 1633	0.627778	NaN	NaN	NaN
Bout 1634	0.822222	NaN	NaN	NaN														Bout 1634	0.388889	NaN	NaN	NaN
Bout 1635	0.527778	NaN	NaN	NaN														Bout 1635	8.21111	NaN	NaN	NaN
Bout 1636	1.96111	NaN	NaN	NaN														Bout 1636	4.01667	NaN	NaN	NaN
Bout 1637	2.23333	NaN	NaN	NaN														Bout 1637	4.38889	NaN	NaN	NaN
Bout 1638	1.89444	NaN	NaN	NaN														Bout 1638	0.727778	NaN	NaN	NaN
Bout 1639	2.24444	NaN	NaN	NaN														Bout 1639	2.11667	NaN	NaN	NaN
Bout 1640	1.58333	NaN	NaN	NaN														Bout 1640	2.98889	NaN	NaN	NaN
Bout 1641	0.633333	NaN	NaN	NaN														Bout 1641	1.45	NaN	NaN	NaN
Bout 1642	1.88889	NaN	NaN	NaN														Bout 1642	2.51111	NaN	NaN	NaN
Bout 1643	1.68333	NaN	NaN	NaN														Bout 1643	4.72778	NaN	NaN	NaN
Bout 1644	2.81111	NaN	NaN	NaN														Bout 1644	1	NaN	NaN	NaN
Bout 1645	1.23889	NaN	NaN	NaN														Bout 1645	2.94444	NaN	NaN	NaN
Bout 1646	1.50556	NaN	NaN	NaN														Bout 1646	9.36111	NaN	NaN	NaN
Bout 1647	1.44444	NaN	NaN	NaN														Bout 1647	0.427778	NaN	NaN	NaN
Bout 1648	1.71111	NaN	NaN	NaN
Bout 1649	0.994444	NaN	NaN	NaN
Bout 1650	2.2	NaN	NaN	NaN
Bout 1651	3.36111	NaN	NaN	NaN
Bout 1652	1.20556	NaN	NaN	NaN
Bout 1653	1.69444	NaN	NaN	NaN
Bout 1654	1.21111	NaN	NaN	NaN
Bout 1655	1.16667	NaN	NaN	NaN
Bout 1656	2.54444	NaN	NaN	NaN
Bout 1657	1.46111	NaN	NaN	NaN
Bout 1658	1.06111	NaN	NaN	NaN
Bout 1659	0.827778	NaN	NaN	NaN
Bout 1660	0.933333	NaN	NaN	NaN
Bout 1661	1.08889	NaN	NaN	NaN
Bout 1662	2.43333	NaN	NaN	NaN
Bout 1663	1.33333	NaN	NaN	NaN
Bout 1664	0.883333	NaN	NaN	NaN
Bout 1665	0.966667	NaN	NaN	NaN
Bout 1666	1.89444	NaN	NaN	NaN
Bout 1667	0.655556	NaN	NaN	NaN
Bout 1668	0.611111	NaN	NaN	NaN
Bout 1669	0.805556	NaN	NaN	NaN
Bout 1670	1.07778	NaN	NaN	NaN
Bout 1671	1.1	NaN	NaN	NaN
Bout 1672	1.08333	NaN	NaN	NaN
Bout 1673	0.816667	NaN	NaN	NaN
Bout 1674	0.833333	NaN	NaN	NaN
Bout 1675	0.655556	NaN	NaN	NaN
Bout 1676	2.25556	NaN	NaN	NaN
Bout 1677	0.85	NaN	NaN	NaN
Bout 1678	3.62222	NaN	NaN	NaN
Bout 1679	0.816667	NaN	NaN	NaN
Bout 1680	0.605556	NaN	NaN	NaN
Bout 1681	2.3	NaN	NaN	NaN
Bout 1682	1.23333	NaN	NaN	NaN
Bout 1683	1.93333	NaN	NaN	NaN
Bout 1684	2.03333	NaN	NaN	NaN
Bout 1685	0.944444	NaN	NaN	NaN
Bout 1686	0.661111	NaN	NaN	NaN
Bout 1687	0.877778	NaN	NaN	NaN
Bout 1688	0.644444	NaN	NaN	NaN
Bout 1689	0.827778	NaN	NaN	NaN
Bout 1690	0.716667	NaN	NaN	NaN
Bout 1691	0.85	NaN	NaN	NaN
Bout 1692	1.72778	NaN	NaN	NaN
Bout 1693	0.827778	NaN	NaN	NaN
Bout 1694	0.833333	NaN	NaN	NaN

## Sheet: Fig2
Mean Curvature				Reversibility: Mean Behavioral Activity				Reversibility: Mean Nose Speed				Decreased Arousal: Mean Behavioral Activity														Decreased Arousal: Percent Awake Immediately After Stim
	Sleep	Wake			Before Stimulation	After Stimulation			Before Stimulation	After Stimulation			Wake:StrongStim			Sleep:StrongStim			Wake:WeakStim			Sleep:WeakStim				Wake:StrongStim	Sleep:StrongStim	WakeWeakStim	Sleep:WeakStim
Animal 1	4.09817	5.34507		Animal 1	0.0362824	0.324285		Animal 1	17.8118	34.3986			Before Stimulation	Immediately After Stimulation	After Stimulation	Before Stimulation	Immediately After Stimulation	After Stimulation	Before Stimulation	Immediately After Stimulation	After Stimulation	Before Stimulation	Immediately After Stimulation	After Stimulation		0.96	0.882353	0.775701	0.344828
Animal 2	4.78184	5.81917		Animal 2	0.00852441	0.165513		Animal 2	12.4134	24.2021		Trial 1	0.14605	0.757985	0.776624	0.00416208	0.565254	0.534217	0.105297	0.190043	0.152558	0.0614071	0.138359	0.0634401		calculated from "immediately after stimulation" data
Animal 3	3.5078	4.0738		Animal 3	0.00775602	0.286515		Animal 3	10.0738	25.801		Trial 2	0.223369	0.46227	0.708542	0.00482378	0.427529	0.424818	0.222984	0.654372	0.598861	0.0105893	0.0587466	0.0788066
Animal 4	3.93979	3.95478		Animal 4	0.00351036	0.255221		Animal 4	10.9028	25.3139		Trial 3	0.151927	0.165568	0.209365	0.0143162	0.207783	0.347125	0.197492	0.374604	0.407633	0.018924	0.059044	0.103525
Animal 5	4.21516	NaN		Animal 5	0.0367613	0.175495		Animal 5	10.1547	23.4433		Trial 4	0.146576	0.103858	0.136381	0.00585495	0.129597	0.159132	0.201614	0.100423	0.141825	0.0166229	0.0270736	0.00589166
Animal 6	3.72582	4.86011		Animal 6	0.0117248	0.299744		Animal 6	9.87771	23.0041		Trial 5	0.194061	0.21159	0.291757	0.0204012	0.245748	0.315798	0.217348	0.280623	0.259774	0.00388454	0.0627309	0.0594555
Animal 7	3.84189	4.54693		Animal 7	0.000154566	0.284787		Animal 7	9.54313	23.4237		Trial 6	0.0772925	0.0567392	0.0975614	0.0376662	0.199618	0.327784	0.227667	0.0612626	0.11364	0.00797026	0.460759	0.472567
Animal 8	3.71643	4.81331		Animal 8	0.0304278	0.18992		Animal 8	8.94011	23.8056		Trial 7	0.0980033	0.326689	0.425564	0.0494115	0.231091	0.25078	0.117576	0.0760604	0.0765366	0.00916494	0.0704151	0.129242
Animal 9	3.77586	NaN		Animal 9	0.000744708	0.122926		Animal 9	8.06203	22.8854		Trial 8	0.187403	0.263591	0.330855	0.00106361	0.103847	0.199815	0.174394	0.0687782	0.0446411	0.000236722	0.0696753	0.0191463
Animal 10	4.37461	4.92638		Animal 10	0.0268008	0.133964		Animal 10	7.97396	22.4957		Trial 9	0.178639	0.246756	0.205732	0.0147608	0.232652	0.331406	0.155673	0.179365	0.253471	0.00101947	0.606968	0.585591
Animal 11	4.02077	NaN		Animal 11	0.00142602	0.203348		Animal 11	7.47104	22.3328		Trial 10	0.205265	0.334178	0.340442	0.0160537	0.400803	0.331806	0.223514	0.0236234	0.0253202	0.00814882	0.0135099	0.023474
Animal 12	4.30536	3.32705		Animal 12	0.0105614	0.287255		Animal 12	7.03616	23.7373		Trial 11	0.11485	0.651076	0.676001	0.0103021	0.160178	0.276288	0.0981359	0.118121	0.152329	0.0100961	0.215802	0.191274
Animal 13	4.088	4.26751		Animal 13	0.00394272	0.295396		Animal 13	6.78621	24.6092		Trial 12	0.163858	0.172311	0.210601	0.0257303	0.257203	0.344972	0.0607356	0.0313753	0.0216452	0.0138797	0.0589403	0.109824
Animal 14	3.49737	4.90636										Trial 13	0.161779	0.405403	0.238765	0.0293599	0.223656	0.227848	0.119878	0.0122894	0.00125662	0.0153616	0.0153415	0.017306
Animal 15	3.85329	4.80307										Trial 14	0.0850218	0.559347	0.740043	0.00402218	0.527426	0.723871	0.228769	0.238482	0.215468	0.0223382	0.0429395	0.054657
Animal 16	4.20923	4.30369										Trial 15	0.096458	0.274731	0.292978	0.0427869	0.568541	0.566014	0.143627	0.238142	0.258396	0.0605935	0.0947164	0.0363785
Animal 17	4.2059	4.94686										Trial 16	0.0725464	0.211625	0.228534	0.00748172	0.193157	0.249045	0.110371	0.38895	0.376664	0.0417521	0.014244	0.0216048
Animal 18	3.89963	NaN										Trial 17	0.222724	0.273998	0.248047	0.0214326	0.635212	0.595109	0.203799	0.0277345	0.0414173	0.0164603	0.235486	0.243526
Animal 19	3.82411	2.04451										Trial 18	0.139708	0.235798	0.225322	0.0118012	0.0447745	0.052674	0.124429	0.383922	0.366562	0.0497745	0.000559894	0.000733194
Animal 20	3.87394	4.78084										Trial 19	0.170502	0.21665	0.23531	0.0509145	0.479109	0.503862	0.0915145	0.373165	0.346534	0.0536888	0.0860145	0.0664106
Animal 21	3.61115	4.59995										Trial 20	0.163841	0.227284	0.206114	0.0224261	0.195321	0.310021	0.231195	0.558287	0.614518	0.00479165	0.0052025	0.00955751
Animal 22	3.58342	4.17974										Trial 21	0.201873	0.111471	0.0907318	0.00547077	0.518721	0.470743	0.139936	0.232719	0.364807	0.0153493	0.0108036	0.0126992
Animal 23	3.85025	5.51429										Trial 22	0.198591	0.348823	0.351694	0.0177958	0.269743	0.437187	0.19574	0.415021	0.467726	0.00993909	0.0142886	0.0280424
Animal 24	3.93403	4.26705										Trial 23	0.160053	0.245069	0.289923	0.0105603	0.155002	0.142607	0.226909	0.47362	0.366023	0.0226549	0.0644982	0.0784677
Animal 25	3.63726	6.02673										Trial 24	0.153811	0.588239	0.540339	0.0196753	0.261473	0.360571	0.209264	0.037211	0.0735725	0.00968076	0.179979	0.10743
Animal 26	4.15171	5.30424										Trial 25	0.054629	0.152621	0.220612	0.0157843	0.324097	0.405329	0.0935003	0.185277	0.216545	0.0535145	0.246625	0.345968
Animal 27	4.2118	2.87749										Trial 26	0.0700723	0.208611	0.175071	0.00364083	0.193311	0.184194	0.228354	0.0165442	0.0136653	0.0183995	0.0643097	0.0555714
Animal 28	3.89595	4.21599										Trial 27	0.148861	0.233869	0.304807	0.0362907	0.304701	0.376429	0.192436	0.520626	0.542632	0.009333	0.0974339	0.118526
Animal 29	3.93447	4.94815										Trial 28	0.0562927	0.50372	0.677624	0.049452	0.167356	0.185229	0.167507	0.0878261	0.0754644	0.031117	0.0752043	0.00648607
Animal 30	3.82068	4.65128										Trial 29	0.113464	0.134279	0.156139	0.0128191	0.093449	0.127712	0.212784	0.0803886	0.129143	6.45109e-06	5.10222e-05	7.33445e-05
Animal 31	3.90229	3.16872										Trial 30	0.0610698	0.264383	0.308509	0.0278044	0.192905	0.266883	0.193365	0.503297	0.571238
Animal 32	4.35838	4.97998										Trial 31	0.230739	0.392078	0.434092	0.0266338	0.0676536	0.0743371	0.174641	0.555213	0.546302
Animal 33	4.28771	4.47662										Trial 32	0.106066	0.345692	0.305087	0.0423285	0.0645396	0.0399503	0.125031	0.0788835	0.139473
Animal 34	3.91656	3.50609										Trial 33	0.208179	0.434629	0.428815	0.0184837	0.0382872	0.050341	0.203591	0.196697	0.143005
Animal 35	3.60507	6.20006										Trial 34	0.227969	0.290051	0.356664	0.0416959	0.0315047	0.0423824	0.0631024	0.100484	0.0356629
Animal 36	4.1741	3.26625										Trial 35	0.0573049	0.148779	0.180938	0.0501473	0.0980182	0.0939152	0.163813	0.0224761	0.0212747
Animal 37	3.63258	3.09331										Trial 36	0.181449	0.450831	0.435337	0.0138792	0.0653313	0.0832772	0.147554	0.0345763	0.0546893
Animal 38	4.59901	4.65006										Trial 37	0.192348	0.408907	0.446997	0.0530589	0.059266	0.0862497	0.205227	0.152622	0.0668176
Animal 39	3.68573	6.1049										Trial 38	0.17975	0.312733	0.400327	0.0378586	0.0820407	0.087197	0.106005	0.0179681	0.0185359
Animal 40	3.89127	5.90022										Trial 39	0.116997	0.105917	0.153248	0.00448478	0.527425	0.544695	0.150245	0.404354	0.417004
Animal 41	4.26721	3.71512										Trial 40	0.103925	0.191663	0.208437	0.0455267	0.516938	0.587009	0.234273	0.486284	0.424262
Animal 42	3.53921	4.383										Trial 41	0.17069	0.375875	0.397114	0.000512467	0.359779	0.443579	0.141171	0.274702	0.246492
Animal 43	3.22092	4.04325										Trial 42	0.225289	0.449071	0.426853	0.0364859	0.355749	0.46761	0.17015	0.22726	0.230473
Animal 44	3.87925	4.37944										Trial 43	0.131594	0.159213	0.240421	0.0150306	0.352516	0.375713	0.14074	0.369061	0.290285
Animal 45	3.83836	4.93211										Trial 44	0.0642849	0.460575	0.507007	0.0131916	0.420576	0.513073	0.231508	0.498229	0.546323
Animal 46	3.83126	NaN										Trial 45	0.14439	0.237521	0.314585	0.0500262	0.097966	0.0639027	0.197635	0.47488	0.424145
Animal 47	3.66759	4.55513										Trial 46	0.0906673	0.138087	0.182904	0.00587082	0.112569	0.204769	0.203838	0.595765	0.609995
Animal 48	4.06254	3.87783										Trial 47	0.118428	0.182848	0.20164	0.0102745	0.0555502	0.103025	0.187378	0.136873	0.111998
												Trial 48	0.104165	0.161854	0.190643	0.0220482	0.211755	0.33003	0.150532	0.0272198	0.0379228
												Trial 49	0.0783659	0.147725	0.144318	0.0191557	0.483964	0.454843	0.176763	0.0631753	0.089243
												Trial 50	0.0645761	0.0238644	0.0180797	0.0242903	0.0850636	0.0837727	0.182921	0.225147	0.428882
												Trial 51	0.0620956	0.0557511	0.0510088	0.0102561	0.122287	0.211506	0.231431	0.507739	0.450455
												Trial 52	0.118243	0.103451	0.087001				0.120885	0.185094	0.213523
												Trial 53	0.10499	0.0881862	0.0582096				0.236317	0.122201	0.0982674
												Trial 54	0.13802	0.148745	0.145083				0.0841599	0.0559359	0.0468844
												Trial 55	0.0672028	0.265965	0.235338				0.235511	0.19401	0.134266
												Trial 56	0.175438	0.26357	0.363479				0.185946	0.390364	0.320003
												Trial 57	0.0854051	0.530672	0.654413				0.135776	0.288403	0.312033
												Trial 58	0.196667	0.0932883	0.0981038				0.190046	0.294673	0.295075
												Trial 59	0.176785	0.199204	0.226802				0.194305	0.177882	0.15218
												Trial 60	0.119859	0.447606	0.398398				0.0964893	0.680063	0.74008
												Trial 61	0.191	0.192239	0.244539				0.177552	0.43454	0.333308
												Trial 62	0.215463	0.537274	0.669471				0.183876	0.245704	0.255185
												Trial 63	0.221008	0.182828	0.20189				0.115791	0.20448	0.170409
												Trial 64	0.227083	0.532505	0.641049				0.231698	0.506054	0.516631
												Trial 65	0.196534	0.25435	0.191955				0.212439	0.18654	0.205017
												Trial 66	0.217906	0.376134	0.345225				0.178415	0.210705	0.0810132
												Trial 67	0.103781	0.342722	0.379781				0.2232	0.270141	0.273417
												Trial 68	0.0731175	0.353571	0.472617				0.204652	0.0535114	0.1054
												Trial 69	0.13825	0.390154	0.245089				0.172229	0.0746536	0.0398943
												Trial 70	0.101554	0.155972	0.147397				0.12316	0.136292	0.0915615
												Trial 71	0.171031	0.163695	0.224364				0.236303	0.254294	0.248855
												Trial 72	0.106149	0.106641	0.0905702				0.167458	0.175172	0.0740174
												Trial 73	0.0746427	0.254068	0.303625				0.171526	0.167449	0.235158
												Trial 74	0.0937628	0.332901	0.337561				0.244149	0.158281	0.243929
												Trial 75	0.0706542	0.203547	0.201095				0.220962	0.459938	0.516925
												Trial 76							0.0681671	0.125937	0.125226
												Trial 77							0.221368	0.249243	0.226892
												Trial 78							0.231449	0.0255589	0.00454398
												Trial 79							0.230073	0.127506	0.101317
												Trial 80							0.240585	0.260867	0.277002
												Trial 81							0.225064	0.461615	0.381319
												Trial 82							0.204154	0.233353	0.218047
												Trial 83							0.137479	0.0947885	0.0461386
												Trial 84							0.158267	0.195704	0.212913
												Trial 85							0.208083	0.242509	0.2646
												Trial 86							0.0986995	0.394433	0.356633
												Trial 87							0.200636	0.0558052	0.0648918
												Trial 88							0.247258	0.321977	0.326876
												Trial 89							0.194117	0.208185	0.148604
												Trial 90							0.233668	0.385434	0.387147
												Trial 91							0.170971	0.27685	0.230777
												Trial 92							0.21241	0.110571	0.183788
												Trial 93							0.108565	0.182129	0.232341
												Trial 94							0.163114	0.54042	0.564499
												Trial 95							0.243711	0.370961	0.430301
												Trial 96							0.12845	0.0543616	0.0800752
												Trial 97							0.217276	0.19013	0.0580755
												Trial 98							0.146046	0.497361	0.432852
												Trial 99							0.155406	0.479535	0.455864
												Trial 100							0.177364	0.0313739	0.034245
												Trial 101							0.189174	0.166623	0.257505
												Trial 102							0.202096	0.219889	0.312878
												Trial 103							0.137981	0.194053	0.057746
												Trial 104							0.164469	0.414377	0.398212
												Trial 105							0.226769	0.31696	0.32625
												Trial 106							0.187067	0.415547	0.368896
												Trial 107							0.19874	0.48617	0.496093

## Sheet: Fig3
Total Sleep (min)
	WT	ceh-17	aptf-1
Animal 1	9.55	4.6	0
Animal 2	4.71111	0	0
Animal 3	7.21111	0	0
Animal 4	16.0556	0.527778	0
Animal 5	0	0	0.883333
Animal 6	4.02778	0.6	0
Animal 7	10.4444	4.27222	2.00556
Animal 8	7.15556	0	0
Animal 9	2.88889	1.75556	0
Animal 10	1.11667	2.31111	2.5
Animal 11	1.56667	0	0
Animal 12	8.67222	0.788889	1.2
Animal 13	2.87778	0	0
Animal 14	9.68889	0.622222	0
Animal 15	6.28889	3.95556	0
Animal 16	0.766667	0	0
Animal 17	2.51111	0	0
Animal 18	0	0	0
Animal 19	3.73889	1.12778	0.65
Animal 20	4.74444	0	0
Animal 21	5.64444	0	0
Animal 22	3.36667	0	0.633333
Animal 23	0.627778	0	0.594444
Animal 24	14.8	0	0
Animal 25	12.7778	3.7	0
Animal 26	1.36111	0.916667	0
Animal 27	9.84444	1.57778	2.30556
Animal 28	12.35	2.09444	1.3
Animal 29	3.56111	2.64444	0
Animal 30	13.8389	2.42222	0
Animal 31	13.9444	3.47778	0
Animal 32	1.42222	5.74444	1.21667
Animal 33	1.16667	0	0
Animal 34	1.89444	1.17222	0
Animal 35	16.0778	2.73889	0
Animal 36	11.5611	1.72778	0
Animal 37	2.88889	0	0
Animal 38	8.98889	1.13889	0
Animal 39	5.92222	1.86111	0
Animal 40	15.0278	5.48889	0.627778
Animal 41	8.66667	0.994444	0
Animal 42	4.11111	0	0.761111
Animal 43	9.30556	2.12222	0
Animal 44	11.4778	0	0
Animal 45	20.8222	4.22222	0
Animal 46	9.17778	5.1	0
Animal 47	4.8	0.627778	0
Animal 48	2.27222	0	0
Animal 49	0	0.788889	0
Animal 50	3.37222	1.32778	0
Animal 51	7.07778	0	0
Animal 52	6.52222	0	0
Animal 53	2.72222	0	0
Animal 54	2.77778	0	0
Animal 55	4.01667	2.42222	0
Animal 56	6.28889	1.58889	0
Animal 57	14.5222	2.3	0
Animal 58	NaN	NaN	0
Animal 59	NaN	NaN	0
Animal 60	NaN	NaN	0

## Sheet: Fig4
Mean Ganglia ∆F/F				Mean Neuron ∆F/F
	Wake	Sleep			Wake	Sleep
Animal 1	0.201748	0.0466794		Neuron 1	0.18478	0.0460265
Animal 2	0.101085	0.0144451		Neuron 2	0.325594	0.142039
Animal 3	0.199134	0.00628342		Neuron 3	0.395882	0.425587
Animal 4	0.0868391	0.00637848		Neuron 4	0.399502	0.285473
Animal 5	0.183265	0.070935		Neuron 5	0.347107	0.328335
Animal 6	0.120786	0.0322368		Neuron 6	0.668966	0.434224
Animal 7	0.135335	0.00298771		Neuron 7	0.481611	0.363652
				Neuron 8	0.385743	0.204281
				Neuron 9	0.340073	0.21615
				Neuron 10	0.633158	1.0592
				Neuron 11	0.476369	0.0169822
				Neuron 12	0.130227	0.0469619
				Neuron 13	0.32259	0.038887
				Neuron 14	0.215144	0.0104861
				Neuron 15	0.153558	0.0886158
				Neuron 16	0.0794987	0.0140054
				Neuron 17	0.118887	0.0834993
				Neuron 18	0.348005	0.0228779
				Neuron 19	0.2308	0.0484944
				Neuron 20	0.144947	0.123171
				Neuron 21	0.168937	0.025444
				Neuron 22	0.242831	0.0329594
				Neuron 23	0.372261	0.0252387
				Neuron 24	0.298062	0.0157765
				Neuron 25	0.219204	0.0231773
				Neuron 26	0.603241	0.0502437
				Neuron 27	0.365091	0.0501166
				Neuron 28	0.271355	0.0288991
				Neuron 29	0.35723	0.0502007
				Neuron 30	0.0909386	0.0279339
				Neuron 31	0.294794	0.0189987
				Neuron 32	0.174947	0.0232106
				Neuron 33	0.196946	0.041104
				Neuron 34	0.0547731	0.0249234
				Neuron 35	0.0414261	0.0189694
				Neuron 36	0.0649105	0.00783808
				Neuron 37	0.0582637	0.00746613
				Neuron 38	0.180142	0.0248115
				Neuron 39	0.0529667	0.0259389
				Neuron 40	0.112516	0.0498902
				Neuron 41	0.116067	0.130126
				Neuron 42	0.161427	0.0993906
				Neuron 43	0.224862	0.0680882
				Neuron 44	0.265527	0.132616
				Neuron 45	0.348676	0.185912
				Neuron 46	0.276101	0.14201
				Neuron 47	0.235892	0.129619
				Neuron 48	0.349703	0.183013
				Neuron 49	0.409751	0.144005
				Neuron 50	0.334556	0.117681
				Neuron 51	0.0508783	0.110021
				Neuron 52	0.330542	0.735454
				Neuron 53	0.276568	0.0660897
				Neuron 54	0.265187	0.106144
				Neuron 55	0.334396	0.0554735
				Neuron 56	0.317854	0.0427055
				Neuron 57	0.291054	0.115713
				Neuron 58	0.214903	0.0300913
				Neuron 59	0.421602	0.183054
				Neuron 60	0.423205	0.0759644
				Neuron 61	0.555615	0.00604439
				Neuron 62	0.418443	0.0403251
				Neuron 63	0.498874	0.0132043
				Neuron 64	0.1573	0.688288
				Neuron 65	0.148687	0.0102181
				Neuron 66	0.196879	0.010544
				Neuron 67	0.235977	0.0110028
				Neuron 68	0.233726	0.0107372
				Neuron 69	0.117242	0.15695
				Neuron 70	0.136562	0.0194479

## Sheet: Fig5
Mean RIS ∆R/R				Behavior-RIS Fluorescence Correlations
	Wake	Sleep		Lag (s)	mKate	∆R/R	Shuffled ∆R/R
Animal 1	0.215132	0.753034		-120	0.0114385	0.0347695	0.00363317
Animal 2	0.23351	0.895498		-119	0.0120462	0.0342768	0.00353977
Animal 3	0.199073	NaN		-118	0.0128042	0.0335175	0.00343274
Animal 4	0.205162	0.63678		-117	0.013258	0.0332024	0.00332897
Animal 5	0.189665	0.275987		-116	0.0126664	0.0330644	0.00321301
Animal 6	0.340533	2.46046		-115	0.012279	0.0325352	0.00317578
Animal 7	0.232495	0.599276		-114	0.012533	0.0322291	0.00319457
Animal 8	0.128923	0.391248		-113	0.0122728	0.0319968	0.00325317
Animal 9	0.24253	0.747253		-112	0.0123074	0.031935	0.00320785
Animal 10	0.19289	0.698489		-111	0.0123666	0.0315702	0.00317515
Animal 11	0.170016	0.841429		-110	0.0118525	0.0310727	0.00319512
Animal 12	0.288791	0.560063		-109	0.0118897	0.0308443	0.00317591
Animal 13	0.194943	0.64749		-108	0.0125446	0.0307206	0.00319342
Animal 14	0.18761	0.987287		-107	0.0128676	0.0302981	0.00323254
Animal 15	0.274693	NaN		-106	0.0127573	0.0299685	0.00335243
Animal 16	0.199216	1.39172		-105	0.012792	0.0292875	0.00337392
Animal 17	0.178199	0.75372		-104	0.0119267	0.0291255	0.00340395
Animal 18	0.24798	0.47352		-103	0.0107137	0.0287556	0.00339158
Animal 19	0.165102	NaN		-102	0.00976459	0.0282675	0.00349783
Animal 20	0.136335	NaN		-101	0.0088861	0.0277175	0.00341685
Animal 21	0.176444	NaN		-100	0.00786952	0.0270977	0.00325556
Animal 22	0.117638	0.232082		-99	0.00663823	0.0262405	0.0030917
Animal 23	0.229647	0.603201		-98	0.00547147	0.0255516	0.00297776
Animal 24	0.090632	NaN		-97	0.00445106	0.0248841	0.00294024
Animal 25	0.13742	0.436055		-96	0.00416468	0.0240045	0.0029082
Animal 26	0.0856073	0.269949		-95	0.00395376	0.0229451	0.00276984
Animal 27	0.219301	0.784705		-94	0.0037457	0.0218895	0.00264957
Animal 28	0.209497	0.826496		-93	0.00315973	0.0206565	0.00253193
Animal 29	0.136517	0.69435		-92	0.00237503	0.0193851	0.0024101
Animal 30	0.187719	0.375687		-91	0.00143939	0.018119	0.0022689
Animal 31	0.177678	0.865255		-90	0.000488176	0.0170734	0.00221633
Animal 32	0.335224	1.12128		-89	-0.000262579	0.0161764	0.00216966
Animal 33	0.226927	1.11089		-88	-0.000664828	0.015407	0.00212844
Animal 34	0.240378	0.569429		-87	-0.00173109	0.0144708	0.0019226
Animal 35	0.133295	NaN		-86	-0.00233216	0.0133644	0.00182308
Animal 36	0.212436	0.655478		-85	-0.00264721	0.0123796	0.00173293
Animal 37	0.203434	0.727627		-84	-0.00322789	0.0113797	0.00164701
Animal 38	0.0923011	0.212744		-83	-0.00451702	0.0103573	0.00157865
Animal 39	0.207097	0.198097		-82	-0.00554343	0.00911791	0.00145317
Animal 40	0.169869	NaN		-81	-0.00673544	0.00804727	0.00128269
Animal 41	0.105795	0.348151		-80	-0.00823804	0.00686532	0.00118855
Animal 42	0.208236	NaN		-79	-0.00980785	0.00556171	0.00113168
Animal 43	0.208298	0.940981		-78	-0.0109927	0.00445152	0.000982805
Animal 44	0.165475	0.697944		-77	-0.0119023	0.00314526	0.000784909
Animal 45	0.151449	0.631101		-76	-0.012856	0.0017729	0.000652129
Animal 46	0.187094	NaN		-75	-0.0141475	-0.000152802	0.000381322
Animal 47	0.0968055	NaN		-74	-0.0157793	-0.00220729	0.000145019
Animal 48	0.126291	NaN		-73	-0.0167461	-0.00458033	-5.50938e-05
				-72	-0.0168595	-0.00737168	-0.000176649
				-71	-0.0170829	-0.00995308	-0.000315474
				-70	-0.0181475	-0.0128585	-0.000515967
				-69	-0.0186044	-0.0154043	-0.000719435
				-68	-0.0194896	-0.018015	-0.000924313
				-67	-0.0206098	-0.0208867	-0.00136092
				-66	-0.0216637	-0.0238219	-0.00164075
				-65	-0.0231959	-0.0267148	-0.00195491
				-64	-0.0244827	-0.0295783	-0.00224223
				-63	-0.0249623	-0.0324547	-0.00248118
				-62	-0.0255074	-0.03557	-0.00271506
				-61	-0.0264343	-0.0385536	-0.00296785
				-60	-0.0267007	-0.0412933	-0.00314134
				-59	-0.0265578	-0.0440201	-0.00339306
				-58	-0.0270891	-0.0467362	-0.00372956
				-57	-0.0277914	-0.0494651	-0.00411138
				-56	-0.0288596	-0.0524668	-0.00455008
				-55	-0.0288743	-0.0556717	-0.0049528
				-54	-0.0290972	-0.0586757	-0.00527084
				-53	-0.0287507	-0.0620223	-0.00560485
				-52	-0.0286651	-0.0653153	-0.00592901
				-51	-0.0288864	-0.068555	-0.00645266
				-50	-0.0283028	-0.0720019	-0.00687252
				-49	-0.0283649	-0.0758243	-0.00733122
				-48	-0.0288425	-0.0792212	-0.00770451
				-47	-0.0298408	-0.0823571	-0.00805449
				-46	-0.0304579	-0.0857492	-0.00835706
				-45	-0.0317388	-0.088905	-0.00878123
				-44	-0.0329017	-0.0923519	-0.00923348
				-43	-0.0338185	-0.0958026	-0.00954087
				-42	-0.0346643	-0.0996722	-0.00993831
				-41	-0.0350216	-0.103642	-0.0103099
				-40	-0.0359116	-0.107279	-0.0106233
				-39	-0.0372328	-0.110973	-0.0110667
				-38	-0.0385219	-0.114557	-0.0114924
				-37	-0.0393907	-0.118171	-0.0119637
				-36	-0.0405389	-0.121358	-0.0121481
				-35	-0.0418963	-0.125007	-0.0125523
				-34	-0.0430434	-0.127999	-0.0127951
				-33	-0.0436527	-0.131639	-0.0133173
				-32	-0.0440502	-0.135093	-0.0137962
				-31	-0.0446724	-0.138564	-0.0141946
				-30	-0.0454301	-0.141844	-0.0146418
				-29	-0.0459956	-0.14493	-0.0150087
				-28	-0.0472664	-0.14808	-0.015377
				-27	-0.0485015	-0.151297	-0.0157493
				-26	-0.0490941	-0.154123	-0.0160533
				-25	-0.0497236	-0.156832	-0.0162251
				-24	-0.0499483	-0.159748	-0.0163877
				-23	-0.0501629	-0.16245	-0.0166091
				-22	-0.0500576	-0.164748	-0.0167174
				-21	-0.049473	-0.167141	-0.0169211
				-20	-0.0487413	-0.16932	-0.0171496
				-19	-0.0483451	-0.171521	-0.0172932
				-18	-0.048658	-0.173314	-0.0173023
				-17	-0.049256	-0.174915	-0.0173127
				-16	-0.0505157	-0.17603	-0.0173003
				-15	-0.0506549	-0.177076	-0.0173407
				-14	-0.0509738	-0.178024	-0.017482
				-13	-0.0500717	-0.178701	-0.0175645
				-12	-0.0482255	-0.178679	-0.0175628
				-11	-0.0452773	-0.178161	-0.0175716
				-10	-0.0417189	-0.177419	-0.0175172
				-9	-0.0375266	-0.176298	-0.0174461
				-8	-0.0289477	-0.174333	-0.0172228
				-7	-0.020084	-0.172451	-0.016946
				-6	-0.0149973	-0.169341	-0.0165273
				-5	-0.0117016	-0.165654	-0.0160152
				-4	-0.00842074	-0.161758	-0.0156101
				-3	-0.00503664	-0.156898	-0.0150827
				-2	-0.00222448	-0.151	-0.0145971
				-1	0.00137904	-0.144991	-0.0141178
				0	0.00397028	-0.138612	-0.0135648
				1	0.00639535	-0.131178	-0.0128063
				2	0.00729438	-0.123298	-0.0119981
				3	0.00713195	-0.115138	-0.0112036
				4	0.00597473	-0.107237	-0.0104544
				5	0.0052064	-0.0991192	-0.00962787
				6	0.00313789	-0.0914694	-0.0088358
				7	-0.00248306	-0.0843123	-0.00815996
				8	-0.00783184	-0.0771055	-0.00748247
				9	-0.00994178	-0.070278	-0.00685189
				10	-0.0112819	-0.0641011	-0.00634211
				11	-0.0116872	-0.0585112	-0.00585917
				12	-0.0116127	-0.0538187	-0.00548127
				13	-0.0107881	-0.0495514	-0.00505012
				14	-0.0105013	-0.0455519	-0.00456709
				15	-0.0103834	-0.0415263	-0.00421305
				16	-0.0108161	-0.0375979	-0.00383034
				17	-0.0111505	-0.0336631	-0.00341657
				18	-0.0109305	-0.0302516	-0.00314398
				19	-0.0104892	-0.0270666	-0.00287547
				20	-0.0101953	-0.0239487	-0.00266614
				21	-0.0100443	-0.02129	-0.00240153
				22	-0.0104791	-0.0186827	-0.00210972
				23	-0.0102067	-0.0162194	-0.00182419
				24	-0.0103294	-0.0139619	-0.00159673
				25	-0.0096858	-0.0112775	-0.00145472
				26	-0.00898708	-0.00861253	-0.0011669
				27	-0.00774757	-0.00610687	-0.000891541
				28	-0.00731485	-0.00367081	-0.000725252
				29	-0.0057671	-0.00156043	-0.000559069
				30	-0.00408517	0.000871848	-0.000416916
				31	-0.00297864	0.0027511	-0.000282425
				32	-0.00131627	0.00445003	-3.45756e-05
				33	-0.000647384	0.00658804	0.000267204
				34	-0.000563213	0.00897786	0.000606235
				35	-0.00126069	0.010879	0.000915722
				36	-0.00183059	0.0125411	0.00113163
				37	-0.00131649	0.014848	0.00137424
				38	-0.00158147	0.0169277	0.00150893
				39	-0.0016948	0.0186123	0.00164758
				40	-0.00153705	0.0200293	0.00177232
				41	-0.00179535	0.0208678	0.00175885
				42	-0.00194076	0.0225296	0.00178658
				43	-0.00219475	0.0240728	0.00186337
				44	-0.00250272	0.0253048	0.00193994
				45	-0.00275602	0.0263397	0.00203507
				46	-0.00296919	0.0277467	0.00214936
				47	-0.00320755	0.0290063	0.00212018
				48	-0.00231313	0.030021	0.00210639
				49	-0.00159324	0.030852	0.00196836
				50	-0.000535263	0.0316211	0.00200008
				51	2.71747e-05	0.0327953	0.00196959
				52	-0.000386026	0.0336245	0.00197266
				53	-9.2914e-05	0.0343483	0.0019867
				54	-0.000127384	0.035085	0.0020459
				55	-0.000143622	0.0359619	0.00214397
				56	-0.000290472	0.0368384	0.00227356
				57	-4.70822e-05	0.0374932	0.00243121
				58	0.00018161	0.038447	0.00260923
				59	0.000167499	0.0396843	0.00273711
				60	0.000454764	0.0402096	0.00289144
				61	0.000528883	0.0406097	0.00302152
				62	0.00121092	0.0410013	0.0031055
				63	0.000951663	0.0414279	0.00322137
				64	0.00187773	0.0415109	0.00336138
				65	0.00181665	0.0423244	0.00354517
				66	0.00177745	0.0428653	0.00355205
				67	0.00211072	0.0435205	0.00356711
				68	0.00218341	0.0440888	0.00362184
				69	0.00290236	0.0440853	0.00363929
				70	0.00380748	0.0440417	0.0035597
				71	0.00406285	0.04415	0.00356228
				72	0.00476065	0.0442543	0.00359989
				73	0.00485057	0.0438962	0.00358125
				74	0.00495094	0.0437397	0.00364147
				75	0.00464402	0.0439569	0.0036492
				76	0.00383388	0.0441227	0.00360384
				77	0.00430563	0.0438197	0.00363358
				78	0.00465329	0.0435816	0.00358433
				79	0.00450896	0.0435297	0.0035999
				80	0.00472649	0.0433104	0.00363962
				81	0.00509091	0.0429325	0.00366589
				82	0.00597733	0.0424021	0.00362114
				83	0.00708884	0.0422099	0.0037149
				84	0.00712895	0.0422669	0.0038853
				85	0.00751999	0.0424225	0.0040478
				86	0.0081677	0.0422999	0.00424091
				87	0.00830432	0.0421739	0.00424589
				88	0.00928539	0.042446	0.00430847
				89	0.0104147	0.0425369	0.00443192
				90	0.0113091	0.0423005	0.00451521
				91	0.012143	0.0422798	0.00451296
				92	0.0126141	0.0425277	0.00463483
				93	0.0128068	0.0427142	0.00471705
				94	0.0126736	0.0429677	0.00479171
				95	0.0125161	0.0428514	0.00485987
				96	0.0127355	0.0426511	0.00486477
				97	0.0124594	0.0426274	0.00490622
				98	0.0124669	0.0427334	0.00484386
				99	0.0125205	0.0424714	0.0047708
				100	0.0128171	0.041859	0.00476824
				101	0.0132036	0.0417012	0.00472045
				102	0.0135634	0.0415524	0.00466818
				103	0.0123608	0.0413356	0.00470183
				104	0.0112616	0.0414858	0.00475881
				105	0.0104826	0.0414054	0.00469594
				106	0.0104924	0.0407072	0.00463856
				107	0.0106614	0.0403499	0.00452414
				108	0.0110207	0.0401289	0.00439726
				109	0.0109897	0.0399433	0.00419921
				110	0.0111799	0.0395466	0.00400649
				111	0.0111817	0.0390998	0.00374454
				112	0.0119668	0.0383156	0.00373657
				113	0.0124679	0.0379323	0.00358982
				114	0.0124034	0.0375843	0.00361294
				115	0.0121625	0.037231	0.00360409
				116	0.0127562	0.03651	0.00357691
				117	0.0126725	0.0360744	0.00355194
				118	0.013283	0.0358906	0.00354171
				119	0.0134882	0.0353577	0.00351309
				120	0.0138982	0.0349163	0.00356956

## Sheet: Fig6
Satiety Total Sleep (min)					Temperature Total Sleep (min)								Compression Total Sleep (min)
	Starved	No Food (Baseline)	With Food			WT 18C	GCY 18C	WT 21C (baseline)	GCY 21C	WT 25C	GCY 25C			WT 500um (Baseline)	WT 110um	WT 50um	mec-10 500um	mec-10 110um	mec-10 50um
Animal 1	15.9222	0	0		Animal 1	0	0	0	10.5389	6.78333	15.5889		Animal 1	0	7.49444	26.6333	0.944444	4.26667	7.68889
Animal 2	24.1278	1.98333	0		Animal 2	0	0	1.98333	0	14.2111	3.3		Animal 2	1.98333	12.6333	25.5333	0	12.4556	6.73889
Animal 3	0	0	0		Animal 3	0	0	0	0	0	0		Animal 3	0	29.4944	21.5444	6.6	18.55	18.6889
Animal 4	11.6167	0	0		Animal 4	0	0	0	0	4.18333	1.89444		Animal 4	0	9.36111	14.4944	0	8.05556	9.50556
Animal 5	15.5667	5.29444	0		Animal 5	0	0	5.29444	6.75556	4.68889	0		Animal 5	5.29444	22.1778	10.1944	12.1278	2.44444	1.21667
Animal 6	5.30556	4.02778	2.51111		Animal 6	0	0	4.02778	0	22.7	0		Animal 6	4.02778	6	16.2722	4.72222	0	3.94444
Animal 7	13.0222	0	0		Animal 7	0	0	0	0	24.7722	7.77778		Animal 7	0	17.0444	30.6833	9.12222	6.25556	9.44444
Animal 8	16.2889	8.95556	0		Animal 8	0	0	8.95556	0	14.2722	16.5889		Animal 8	8.95556	5.72778	12.2278	9.75556	0.638889	8.3
Animal 9	0	3.63889	0		Animal 9	0	0	3.63889	4.87222	15.6611	43.7833		Animal 9	3.63889	5.41111	8.45	17.8278	0	3.22778
Animal 10	33.4389	2.99444	0		Animal 10	0	0	2.99444	0	3.93333	3.67778		Animal 10	2.99444	22.1111	13.0222	2.55556	1.17778	0.677778
Animal 11	1.45556	6.75	0		Animal 11	0	0	6.75	0	20.3667	15.7889		Animal 11	6.75	5.37222	21.8	8.99444	14.0111	11.9722
Animal 12	5.71111	10.9944	0		Animal 12	0	0	10.9944	0	10.4611	0		Animal 12	10.9944	2.23889	13.2222	3.44444	0	4.58333
Animal 13	6.49444	9.86667	0		Animal 13	0	0	9.86667	3.3	4.17778	6.18333		Animal 13	9.86667	4.05	17.9667	8.65	10.3111	0.722222
Animal 14	6.82778	5.25556	0		Animal 14	0	0	5.25556	4.54444	0.977778	6.74444		Animal 14	5.25556	1.67222	4.61111	8.52222	8.37778	0
Animal 15	19.6167	3.36111	0		Animal 15	0	0	3.36111	0	5.29444	3.39444		Animal 15	3.36111	6.71111	25.9722	0	12.4167	8.31111
Animal 16	26.5056	4.16111	0		Animal 16	0	5.17222	4.16111	0	10.55	0		Animal 16	4.16111	10.85	23.8167	1.14444	2.76667	0.722222
Animal 17	19.5611	3.9	0		Animal 17	0	0	3.9	0	1.6	2.53889		Animal 17	3.9	4.62778	26.6833	2.37222	12.0333	1.12778
Animal 18	22.3611	0	0		Animal 18	0	0	0	0	0	5.74444		Animal 18	0	10.2333	34.85	4.58889	0.577778	10.5944
Animal 19	14.4222	5.12778	0		Animal 19	0	0	5.12778	0	16.7167	14.6389		Animal 19	5.12778	5.33333	33.9444	8.53333	0.588889	6.11667
Animal 20	32	6.06667	0		Animal 20	0	0	6.06667	0	9.82778	10.0167		Animal 20	6.06667	2.63889	19.3444	12.6556	0	4.46667
Animal 21	10.2889	34.7444	0		Animal 21	0	0	34.7444	0	3.74444	2.52778		Animal 21	34.7444	5.99444	19.6444	3.38889	9.89444	8.94444
Animal 22	16.7611	11.45	0		Animal 22	0	0	11.45	0	3.41111	3.90556		Animal 22	11.45	3.45556	36.9056	8.57778	4.2	12.3389
Animal 23	23.5556	0	0		Animal 23	0	0	0	0	0.683333	4.96667		Animal 23	0	2.87778	18.9944	9.37222	2.3	14.1778
Animal 24	23.4167	0	0		Animal 24	0	0	0	0	7.71667	0		Animal 24	0	9.92778	39.4278	13.5278	1.76111	22.3611
Animal 25	19.2611	14.3889	0		Animal 25	0	0	14.3889	0	0	0		Animal 25	14.3889	4.46111	45.6333	6.10556	0	22.3333
Animal 26	22.7167	13.5111	0		Animal 26	0	0	13.5111	7.50556	5.78889	7.53889		Animal 26	13.5111	9.44444	48.4611	10.1	1	10.3056
Animal 27	15.5333	8.41667	0		Animal 27	0	0	8.41667	3.83889	8.47778	4.44444		Animal 27	8.41667	6.50556	20.2611	7.38889	8.20556	5.98889
Animal 28	5.23333	11.0167	0		Animal 28	0	0	11.0167	2.97222	7.20556	3.97778		Animal 28	11.0167	0	15.1944	5.17778	4.98889	19.9111
Animal 29	7.81111	0	11.8444		Animal 29	0	0	0	0	7.85	0		Animal 29	0	0.777778	29.8611	6.1	7.15	16.5833
Animal 30	3.10556	0	0		Animal 30	0	0	0	1.85556	5.07778	0		Animal 30	0	6.18889	25.3833	6.47222	2.99444	19.9722
Animal 31	24.1944	0	0		Animal 31	0	0	0	0	1.20556	0		Animal 31	0	0	7.91111	4.61667	5.65	16.85
Animal 32	28.9722	0	0		Animal 32	0	0	0	0	9.2	0		Animal 32	0	1.77222	11.6944	20.3222	6.81111	8.37222
Animal 33	22.5333	12.9889	0		Animal 33	0	0	12.9889	0	8.13333	0		Animal 33	12.9889	3.18333	3.42778	5.11667	12.9222	13.3278
Animal 34	12.3278	1.27778	0		Animal 34	0.55	0	1.27778	0	2.81111	9.37222		Animal 34	1.27778	3.86111	5.47778	6.05556	18.2444	7.9
Animal 35	7.23333	8.63333	3.93889		Animal 35	0	0	8.63333	0	8.58333	3.45556		Animal 35	8.63333	33.95	22.7333	1.58333	0	17.3944
Animal 36	14.9056	2.63889	1.74444		Animal 36	0	0	2.63889	3.53889	0.605556	0		Animal 36	2.63889	3.01111	16.2222	4.7	0	8.47222
Animal 37	27.9167	4.51667	1.72778		Animal 37	0	0	4.51667	0	2.73333	3.07222		Animal 37	4.51667	3.12778	13.3444	0	6.03889	5.13889
Animal 38	20.1111	10.7278	1.42222		Animal 38	NaN	0	10.7278	0	24.7778	0.655556		Animal 38	10.7278	6.97778	10.5278	2.4	11.5333	11.1167
Animal 39	52.0889	11.1222	0		Animal 39	NaN	0	11.1222	0	9.83333	4.56111		Animal 39	11.1222	3.33333	23.3556	7.17778	11.0722	12.3333
Animal 40	20.8056	18.7667	0.522222		Animal 40	NaN	0	18.7667	2.35	11.1056	0		Animal 40	18.7667	2.15556	14.7889	2.10556	2.8	10.1333
Animal 41	27.0278	7.78333	0		Animal 41	NaN	2.99444	7.78333	0	8.52778	5.67222		Animal 41	7.78333	0.711111	25.4556	4.98889	38.9611	9.25556
Animal 42	27.6056	2.14444	0		Animal 42	NaN	NaN	2.14444	15.7889	21.0833	2.28889		Animal 42	2.14444	1.92778	21.1611	16.8444	26.55	3.39444
Animal 43	35.1667	5.70556	0		Animal 43	NaN	NaN	5.70556	0	9.51667	0		Animal 43	5.70556	2.46111	6.18889	1.21111	26.7667	11.0444
Animal 44	4.63333	11.6444	0		Animal 44	NaN	NaN	11.6444	0	13.7444	7.83333		Animal 44	11.6444	2.94444	19.7222	0	26.1556	2.59444
Animal 45	6.96111	20.5056	1.01111		Animal 45	NaN	NaN	20.5056	0	30.0111	0		Animal 45	20.5056	2.41667	20.7778	1.34444	12.4333	22.2722
Animal 46	0	0	0		Animal 46	NaN	NaN	0	0	9.64444	0		Animal 46	0	7.22778	17.8	1.19444	19.0944	12.8611
Animal 47	0	14.4611	0		Animal 47	NaN	NaN	14.4611	0	6.72222	0		Animal 47	14.4611	0.75	21.7278	0	20.2667	1.02778
Animal 48	8.66111	0	0		Animal 48	NaN	NaN	0	0	14.0444	0		Animal 48	0	0	12.2556	0	25.7722	17.0611
Animal 49	12.5389	0	0		Animal 49	NaN	NaN	0	2.83333	13.1278	2.11667		Animal 49	0	0.627778	50.3111	3.19444	10.8444	3.17778
Animal 50	0	0	0		Animal 50	NaN	NaN	0	0	2.64444	7.81667		Animal 50	0	10.2833	19.6333	0	4.20556	8
Animal 51	25.6222	3.41667	0		Animal 51	NaN	NaN	3.41667	0	14.6611	0		Animal 51	3.41667	6.91667	16.4056	0	6.43889	8.85
Animal 52	12.1556	4.75	0		Animal 52	NaN	NaN	4.75	0	15.55	12.0944		Animal 52	4.75	1.68889	8.72222	0	7.07222	25.5944
Animal 53	19.8444	3.49444	0		Animal 53	NaN	NaN	3.49444	0	12.9444	31.3389		Animal 53	3.49444	1.1	10.9222	1.55	6.5	11.6556
Animal 54	8.03333	0	0		Animal 54	NaN	NaN	0	0	1.87778	0		Animal 54	0	0.633333	38.9111	2.78889	4.27222	13.15
Animal 55	21.4722	4.45	0		Animal 55	NaN	NaN	4.45	0	6.98333	6.12222		Animal 55	4.45	2.65556	11.5278	2.66111	12.6778	23.2778
Animal 56	NaN	0	0		Animal 56	NaN	NaN	0	0	13.4	7.15		Animal 56	0	6.36111	15.5167	0	18.3722	22.5833
Animal 57	NaN	4.25556	0		Animal 57	NaN	NaN	4.25556	0	16	0		Animal 57	4.25556	0.544444	26.0556	0	0	12.4444
Animal 58	NaN	4.81111	0		Animal 58	NaN	NaN	4.81111	0	6.2	0		Animal 58	4.81111	5.91667	20.4167	0	1.00556	NaN
Animal 59	NaN	0.972222	0		Animal 59	NaN	NaN	0.972222	0	10.6556	1.43333		Animal 59	0.972222	1.53333	3.71667	0	NaN	NaN
Animal 60	NaN	0	0		Animal 60	NaN	NaN	0	0	12.3889	8.45556		Animal 60	0	1.70556	46.5889	5.53889	NaN	NaN
Animal 61	NaN	10.0889	0		Animal 61	NaN	NaN	10.0889	0	17.2111	NaN		Animal 61	10.0889	0.544444	6.53333	1.01667	NaN	NaN
Animal 62	NaN	13.1111	0.566667		Animal 62	NaN	NaN	13.1111	0	3.15556	NaN		Animal 62	13.1111	5.43889	29.45	2.18889	NaN	NaN
Animal 63	NaN	5.13333	0		Animal 63	NaN	NaN	5.13333	0	13.0611	NaN		Animal 63	5.13333	2.46111	28.6111	36.3056	NaN	NaN
Animal 64	NaN	1.21667	0		Animal 64	NaN	NaN	1.21667	0	0	NaN		Animal 64	1.21667	2.59444	9.75556	1.85556	NaN	NaN
Animal 65	NaN	0	0		Animal 65	NaN	NaN	0	0	10.4056	NaN		Animal 65	0	NaN	34.8111	0	NaN	NaN
Animal 66	NaN	0	0		Animal 66	NaN	NaN	0	2.17222	10.8444	NaN		Animal 66	0	NaN	31.1889	6.28333	NaN	NaN
Animal 67	NaN	4.43889	0.666667		Animal 67	NaN	NaN	4.43889	0	5.61667	NaN		Animal 67	4.43889	NaN	20.1056	NaN	NaN	NaN
					Animal 68	NaN	NaN	0	NaN	8.94444	NaN		Animal 68	0	NaN	31.6333	NaN	NaN	NaN
					Animal 69	NaN	NaN	NaN	NaN	4.6	NaN		Animal 69	NaN	NaN	26.1556	NaN	NaN	NaN
					Animal 70	NaN	NaN	NaN	NaN	4.2	NaN

## Sheet: FigS1
Decreased Arousal: Weak Stimulation Mean Behavioral Activity											Percent Awake
	Wake:WeakStim			LowActivity:WeakStim			Sleep:WeakStim				Wake:WeakStim	LowActivity:WeakStim	Sleep:WeakStim
	Before Stimulation	Immediately After Stimulation	After Stimulation	Before Stimulation	Immediately After Stimulation	After Stimulation	Before Stimulation	Immediately After Stimulation	After Stimulation		0.784871	0.625167	0.331079
Trial 1	0.231918	0.654372	0.598861	0.104782	0.680063	0.74008	0.0614071	0.138359	0.0634401		calculated from "immediately after stimulation" data
Trial 2	0.216929	0.595765	0.609995	0.240557	0.558287	0.614518	0.0105893	0.0587466	0.0788066
Trial 3	0.191427	0.555213	0.546302	0.142406	0.383922	0.366562	0.018924	0.059044	0.103525
Trial 4	0.170435	0.54042	0.564499	0.142837	0.288403	0.312033	0.0607356	0.0313753	0.0216452
Trial 5	0.195236	0.520626	0.542632	0.228614	0.280623	0.259774	0.0166229	0.0270736	0.00589166
Trial 6	0.240759	0.507739	0.450455	0.151613	0.274702	0.246492	0.00388454	0.0627309	0.0594555
Trial 7	0.240115	0.506054	0.516631	0.156404	0.238142	0.258396	0.00797026	0.460759	0.472567
Trial 8	0.199495	0.503297	0.571238	0.152091	0.232719	0.364807	0.00916494	0.0704151	0.129242
Trial 9	0.243788	0.498229	0.546323	0.11718	0.20448	0.170409	0.000236722	0.0696753	0.0191463
Trial 10	0.153308	0.497361	0.432852	0.160696	0.195704	0.212913	0.00101947	0.606968	0.585591
Trial 11	0.248699	0.486284	0.424262	0.158832	0.194053	0.057746	0.0631024	0.100484	0.0356629
Trial 12	0.205674	0.48617	0.496093	0.11051	0.190043	0.152558	0.00814882	0.0135099	0.023474
Trial 13	0.164463	0.479535	0.455864	0.114279	0.185277	0.216545	0.0100961	0.215802	0.191274
Trial 14	0.201416	0.47488	0.424145	0.202904	0.177882	0.15218	0.0138797	0.0589403	0.109824
Trial 15	0.232886	0.47362	0.366023	0.143651	0.0947885	0.0461386	0.0153616	0.0153415	0.017306
Trial 16	0.23486	0.461615	0.381319	0.132548	0.0788835	0.139473	0.0223382	0.0429395	0.054657
Trial 17	0.230239	0.459938	0.516925	0.144018	0.0760604	0.0765366	0.0605935	0.0947164	0.0363785
Trial 18	0.186054	0.43454	0.333308	0.183721	0.0631753	0.089243	0.0417521	0.014244	0.0216048
Trial 19	0.201743	0.415547	0.368896	0.147293	0.0543616	0.0800752	0.0164603	0.235486	0.243526
Trial 20	0.209352	0.415021	0.467726	0.219121	0.0535114	0.1054	0.0497745	0.000559894	0.000733194
Trial 21	0.166139	0.414377	0.398212	0.161336	0.0345763	0.0546893	0.0536888	0.0860145	0.0664106
Trial 22	0.16355	0.404354	0.417004	0.232787	0.0255589	0.00454398	0.0841599	0.0559359	0.0468844
Trial 23	0.104838	0.394433	0.356633	0.119855	0.0179681	0.0185359	0.00479165	0.0052025	0.00955751
Trial 24	0.191047	0.390364	0.320003	0.13298	0.0122894	0.00125662	0.0153493	0.0108036	0.0126992
Trial 25	0.126756	0.38895	0.376664				0.00993909	0.0142886	0.0280424
Trial 26	0.244311	0.385434	0.387147				0.0681671	0.125937	0.125226
Trial 27	0.207465	0.374604	0.407633				0.0226549	0.0644982	0.0784677
Trial 28	0.105776	0.373165	0.346534				0.00968076	0.179979	0.10743
Trial 29	0.24911	0.370961	0.430301				0.0535145	0.246625	0.345968
Trial 30	0.143578	0.369061	0.290285				0.0183995	0.0643097	0.0555714
Trial 31	0.249972	0.321977	0.326876				0.009333	0.0974339	0.118526
Trial 32	0.231313	0.31696	0.32625				0.031117	0.0752043	0.00648607
Trial 33	0.195449	0.294673	0.295075
Trial 34	0.193774	0.27685	0.230777
Trial 35	0.237241	0.270141	0.273417
Trial 36	0.24929	0.260867	0.277002
Trial 37	0.238237	0.254294	0.248855
Trial 38	0.23692	0.249243	0.226892
Trial 39	0.189436	0.245704	0.255185
Trial 40	0.230007	0.242509	0.2646
Trial 41	0.236005	0.238482	0.215468
Trial 42	0.213814	0.233353	0.218047
Trial 43	0.184431	0.22726	0.230473
Trial 44	0.189475	0.225147	0.428882
Trial 45	0.20786	0.219889	0.312878
Trial 46	0.186953	0.210705	0.0810132
Trial 47	0.203325	0.208185	0.148604
Trial 48	0.20485	0.196697	0.143005
Trial 49	0.245439	0.19401	0.134266
Trial 50	0.21581	0.19013	0.0580755
Trial 51	0.217345	0.18654	0.205017
Trial 52	0.126425	0.185094	0.213523
Trial 53	0.126924	0.182129	0.232341
Trial 54	0.165507	0.179365	0.253471
Trial 55	0.168656	0.175172	0.0740174
Trial 56	0.180006	0.167449	0.235158
Trial 57	0.201146	0.166623	0.257505
Trial 58	0.24575	0.158281	0.243929
Trial 59	0.220929	0.152622	0.0668176
Trial 60	0.192152	0.136873	0.111998
Trial 61	0.135332	0.136292	0.0915615
Trial 62	0.244483	0.127506	0.101317
Trial 63	0.245153	0.122201	0.0982674
Trial 64	0.110209	0.118121	0.152329
Trial 65	0.222678	0.110571	0.183788
Trial 66	0.211069	0.100423	0.141825
Trial 67	0.186772	0.0878261	0.0754644
Trial 68	0.224021	0.0803886	0.129143
Trial 69	0.184985	0.0746536	0.0398943
Trial 70	0.181507	0.0687782	0.0446411
Trial 71	0.241568	0.0612626	0.11364
Trial 72	0.20674	0.0558052	0.0648918
Trial 73	0.223749	0.037211	0.0735725
Trial 74	0.18108	0.0313739	0.034245
Trial 75	0.220003	0.0277345	0.0414173
Trial 76	0.169716	0.0272198	0.0379228
Trial 77	0.242014	0.0236234	0.0253202
Trial 78	0.178078	0.0224761	0.0212747
Trial 79	0.231255	0.0165442	0.0136653

## Sheet: Fig S2
Sleep vs Wake Bout Length				Total Low-Activity During Stim				Total Low-Activity After Stim				Low-Activity Bout Lengths After Stim				Total Sleep During Stim				Total Sleep After Stim				Sleep Bout Lengths After Stim
	Prev Wake Bout Length	Sleep Bout Length			ATR	No ATR			ATR	No ATR			ATR	No ATR			ATR	No ATR			ATR	No ATR			ATR	No ATR
Pair 1	7.21111	0.527778		Animal 1	0	0		Animal 1	1.5875	0		Bout 1	0.266667	1.7625		Animal 1	0	0		Animal 1	1.43333	0		Bout 1	0.7875	1.4625
Pair 2	24.9722	1.96111		Animal 2	0	0		Animal 2	0.320833	0		Bout 2	0.254167	1.92083		Animal 2	0	0		Animal 2	0	0		Bout 2	4.8625	1.73333
Pair 3	0.338889	2.23333		Animal 3	0	0		Animal 3	1.22083	0.708333		Bout 3	1.0375	0.7875		Animal 3	0	0		Animal 3	0	0		Bout 3	1.325	0.608333
Pair 4	0.838889	1.89444		Animal 4	0	0		Animal 4	0	0		Bout 4	0.329167	1.375		Animal 4	0	0		Animal 4	1.93333	0		Bout 4	0.5125	0.966667
Pair 5	2.46111	2.24444		Animal 5	0	0		Animal 5	0.675	5.70833		Bout 5	1	0.570833		Animal 5	0	0		Animal 5	15.0375	2.30833		Bout 5	2.50417	0.55
Pair 6	0.305556	1.58333		Animal 6	0	0.679167		Animal 6	19.175	3.06667		Bout 6	0.445833	0.4125		Animal 6	0	0		Animal 6	0	1.7625		Bout 6	1.87083	1.79583
Pair 7	2.01111	0.633333		Animal 7	0	0.55		Animal 7	0	0		Bout 7	0.833333	0.395833		Animal 7	0	0		Animal 7	0	0		Bout 7	2.3125	3.55833
Pair 8	0.316667	1.88889		Animal 8	0	0		Animal 8	2.175	0		Bout 8	1.16667	1.7375		Animal 8	0	0		Animal 8	2.40833	1.8125		Bout 8	1.075	0.8125
Pair 9	0.3	1.68333		Animal 9	0.0166667	0		Animal 9	16.5917	0		Bout 9	0.270833	0.558333		Animal 9	0	2.93333		Animal 9	7.0625	3.80417		Bout 9	0.7625	1.23333
Pair 10	0.333333	2.81111		Animal 10	1.22083	0		Animal 10	1.32917	3.5125		Bout 10	6.74583	0.320833		Animal 10	0	0		Animal 10	0	0.554167		Bout 10	6.3	0.579167
Pair 11	0.255556	1.23889		Animal 11	0	0		Animal 11	0	0		Bout 11	0.720833	0.4125		Animal 11	0	0		Animal 11	5.69167	0		Bout 11	0.520833	0.6
Pair 12	0.794444	1.50556		Animal 12	1.37083	0		Animal 12	0	0		Bout 12	0.579167	2.95417		Animal 12	5.09583	0.504167		Animal 12	2.1	1.92083		Bout 12	0.766667	1.1625
Pair 13	0.316667	1.44444		Animal 13	0.6	4.99167		Animal 13	4.24583	4.47083		Bout 13	2.75833	4.3125		Animal 13	0	0.275		Animal 13	5.575	0		Bout 13	3.91667	0.904167
Pair 14	3.97778	1.71111		Animal 14	0	0		Animal 14	0	0.541667		Bout 14	0.2625	0.970833		Animal 14	2.96667	0.85		Animal 14	1.19583	0		Bout 14	2.03333	2.25
Pair 15	0.333333	0.994444		Animal 15	0	1.15417		Animal 15	0.958333	0.858333		Bout 15	1.95833	0.891667		Animal 15	1.7125	0.666667		Animal 15	7.84583	0.966667		Bout 15	0.920833	1.05833
Pair 16	0.272222	2.2		Animal 16	0	0		Animal 16	3	0		Bout 16	2.39167	1.39583		Animal 16	0.725	0		Animal 16	12.15	1.79583		Bout 16	2.64583	0.983333
Pair 17	2.11667	3.36111		Animal 17	0	0.2875		Animal 17	8.8875	0		Bout 17	1.19167	1.225		Animal 17	3.07083	0		Animal 17	2.61667	7.2125		Bout 17	1.04583	0.554167
Pair 18	0.388889	1.20556		Animal 18	0	0		Animal 18	0	0		Bout 18	0.391667	1.125		Animal 18	0.525	0		Animal 18	0	2.25		Bout 18	0.820833	0.725
Pair 19	3.12778	1.69444		Animal 19	0	1.075		Animal 19	9.3125	0		Bout 19	0.566667	1.43333		Animal 19	1.8875	0		Animal 19	0	0.8125		Bout 19	2.5375	1.57083
Pair 20	2.38333	1.21111		Animal 20	0	0.7625		Animal 20	1.83333	4.11667		Bout 20	1.025	0.508333		Animal 20	0.804167	0		Animal 20	0.533333	2.6125		Bout 20	2.04167	2.32083
Pair 21	1.2	1.16667		Animal 21	0	0.454167		Animal 21	2.0375	0		Bout 21	0.808333	0.3125		Animal 21	0	0		Animal 21	14.4625	0.55		Bout 21	0.870833	0.570833
Pair 22	0.372222	2.54444		Animal 22	0	0.2625		Animal 22	5.11667	0		Bout 22	0.941667	0.479167		Animal 22	0	0		Animal 22	3.05	0.904167		Bout 22	0.529167	0.733333
Pair 23	0.366667	1.46111		Animal 23	0	0.4		Animal 23	0.270833	1.975		Bout 23	0.933333	1.7		Animal 23	0	0		Animal 23	3.15417	3.55833		Bout 23	0.833333	0.866667
Pair 24	6.14444	1.06111		Animal 24	0	1.15833		Animal 24	2.25	1.26667		Bout 24	7.0125	0.254167		Animal 24	0	0		Animal 24	7.24583	0.570833		Bout 24	0.704167	0.708333
Pair 25	0.433333	0.827778		Animal 25	0.554167	0.470833		Animal 25	4.06667	0.254167		Bout 25	0.333333	2.6625		Animal 25	0	0		Animal 25	1.5375	0.983333		Bout 25	1.875	0.983333
Pair 26	0.305556	0.933333		Animal 26	0	0.275		Animal 26	0	0		Bout 26	0.8875	2.35417		Animal 26	0	0		Animal 26	0.529167	0		Bout 26	0.579167	0.554167
Pair 27	6.36667	1.08889		Animal 27	0	0.941667		Animal 27	0	3.1375		Bout 27	0.654167	0.275		Animal 27	0	0		Animal 27	1.14167	0		Bout 27	1.575	0.504167
Pair 28	0.283333	2.43333		Animal 28	8.11667	0.458333		Animal 28	5.7625	4.3125		Bout 28	1.04167	0.6375		Animal 28	0	0		Animal 28	1.14167	0		Bout 28	1.54583	2.10833
Pair 29	3.28333	1.33333		Animal 29	0.841667	0.316667		Animal 29	2.98333	0.970833		Bout 29	0.458333	0.366667		Animal 29	0	0		Animal 29	0.520833	0		Bout 29	3.05	1.92083
Pair 30	0.3	0.883333		Animal 30	0	1.88333		Animal 30	0	0.691667		Bout 30	2.27083	5.3875		Animal 30	0	0		Animal 30	1.45833	0		Bout 30	0.870833	NaN
Pair 31	0.555556	0.966667		Animal 31	0.591667	1.74583		Animal 31	6.73333	3		Bout 31	0.366667	1.75		Animal 31	0	0		Animal 31	0.7875	0		Bout 31	1.41667	NaN
Pair 32	2.09444	1.89444		Animal 32	0	1.0625		Animal 32	0	0		Bout 32	0.895833	2.36667		Animal 32	0	0		Animal 32	2.2875	0		Bout 32	2.4625	NaN
Pair 33	3.37778	0.655556		Animal 33	0	2.47083		Animal 33	0	3.36667		Bout 33	0.333333	0.683333		Animal 33	0	0		Animal 33	2.55417	0		Bout 33	4.1	NaN
Pair 34	0.361111	0.611111		Animal 34	2.36667	0.9125		Animal 34	2.4	0.854167		Bout 34	4.0875	1.725		Animal 34	0	0		Animal 34	5.45	0		Bout 34	0.683333	NaN
Pair 35	7.01111	0.805556		Animal 35	2.075	1.5375		Animal 35	15.6875	1.94583		Bout 35	3.125	0.729167		Animal 35	0	0		Animal 35	1.50417	0		Bout 35	5.18333	NaN
Pair 36	3.72778	1.07778		Animal 36	6.51667	0.291667		Animal 36	2.34583	0.55		Bout 36	1.30417	0.779167		Animal 36	0	0		Animal 36	1.95833	0		Bout 36	0.925	NaN
Pair 37	0.327778	1.1		Animal 37	0.679167	0		Animal 37	0.3875	0.675		Bout 37	5.4875	0.4875		Animal 37	0	0		Animal 37	0	0		Bout 37	3.66667	NaN
Pair 38	0.344444	1.08333		Animal 38	2.13333	0		Animal 38	12.2333	0.979167		Bout 38	0.454167	1.03333		Animal 38	0	0		Animal 38	0	0		Bout 38	4.71667	NaN
Pair 39	4.55	0.816667		Animal 39	0.575	0		Animal 39	0	10.5083		Bout 39	0.591667	0.641667		Animal 39	0	0		Animal 39	0	0		Bout 39	0.545833	NaN
Pair 40	0.272222	0.833333		Animal 40	8.09583	0		Animal 40	7.29167	1.60417		Bout 40	0.654167	0.2625		Animal 40	0	0		Animal 40	0	0		Bout 40	0.691667	NaN
Pair 41	3.18333	0.655556		Animal 41	0.6125	0		Animal 41	0	0.25		Bout 41	0.329167	0.295833		Animal 41	0	0		Animal 41	0	0		Bout 41	0.754167	NaN
Pair 42	1.91667	2.25556		Animal 42	0.883333	0		Animal 42	2.42083	5.29167		Bout 42	2.79167	0.295833		Animal 42	0	0		Animal 42	0	0		Bout 42	0.654167	NaN
Pair 43	3.21111	0.85		Animal 43	0	0		Animal 43	2.19167	4.05833		Bout 43	2.23333	0.541667		Animal 43	0	0		Animal 43	0	0		Bout 43	1.50417	NaN
Pair 44	1.4	3.62222		Animal 44	0	0		Animal 44	4.25	0.791667		Bout 44	1.14167	0.316667		Animal 44	0	0		Animal 44	0	0		Bout 44	2.79583	NaN
Pair 45	0.744444	0.816667		Animal 45	0	0		Animal 45	8.05833	2.61667		Bout 45	2.60833	3.6125		Animal 45	0	0		Animal 45	0	0		Bout 45	1.44583	NaN
Pair 46	0.627778	0.605556		Animal 46	0	0		Animal 46	2.70833	1.7		Bout 46	0.533333	1.05417		Animal 46	0	0		Animal 46	0	0		Bout 46	0.854167	NaN
Pair 47	0.388889	2.3		Animal 47	0	0		Animal 47	3.725	1.72917		Bout 47	0.583333	0.420833		Animal 47	0	0		Animal 47	0	0		Bout 47	0.595833	NaN
Pair 48	8.21111	1.23333		Animal 48	0	0		Animal 48	3.09583	0.808333		Bout 48	1.1	0.304167		Animal 48	0	0		Animal 48	0	0		Bout 48	1.25833	NaN
Pair 49	4.01667	1.93333		Animal 49	0	0		Animal 49	1.69583	1.70833		Bout 49	0.25	0.483333		Animal 49	0	0		Animal 49	0	0		Bout 49	1.32917	NaN
Pair 50	4.38889	2.03333		Animal 50	0	0		Animal 50	2.71667	1.675		Bout 50	1.35833	0.3125		Animal 50	0	0		Animal 50	0	0		Bout 50	2.18333	NaN
Pair 51	0.727778	0.944444		Animal 51	0	0		Animal 51	2.58333	0		Bout 51	3.07083	1.17917		Animal 51	0	0		Animal 51	0	0		Bout 51	1.3	NaN
Pair 52	2.11667	0.661111		Animal 52	0	0		Animal 52	2.58333	0		Bout 52	3.6625	0.454167		Animal 52	0	0		Animal 52	0	0		Bout 52	1.775	NaN
Pair 53	2.98889	0.877778		Animal 53	0	0		Animal 53	7.15	0		Bout 53	1.0875	0.254167		Animal 53	0	0		Animal 53	0	0		Bout 53	1.45833	NaN
Pair 54	1.45	0.644444		Animal 54	0	0		Animal 54	0.929167	0		Bout 54	1.10417	0.858333		Animal 54	0	0		Animal 54	0	0		Bout 54	1.19583	NaN
Pair 55	2.51111	0.827778		Animal 55	0	0		Animal 55	1.55833	0		Bout 55	4.25	0.3375		Animal 55	0	0		Animal 55	0	0		Bout 55	1.14167	NaN
Pair 56	4.72778	0.716667		Animal 56	0	0		Animal 56	0.591667	0		Bout 56	1.06667	0.354167		Animal 56	0	0		Animal 56	0	0		Bout 56	1.14167	NaN
Pair 57	1	0.85		Animal 57	0	0		Animal 57	0	0		Bout 57	1.62083	1.29167		Animal 57	0	0		Animal 57	0	0		Bout 57	2	NaN
Pair 58	2.94444	1.72778		Animal 58	0	0		Animal 58	0	0		Bout 58	0.3125	0.3125		Animal 58	0	0		Animal 58	0	0		Bout 58	0.616667	NaN
Pair 59	9.36111	0.827778		Animal 59	0	0		Animal 59	0	0		Bout 59	7.20833	1.3625		Animal 59	0	0		Animal 59	0	0		Bout 59	1.125	NaN
Pair 60	0.427778	0.833333		Animal 60	0	0		Animal 60	0	0		Bout 60	0.85	0.633333		Animal 60	0	0		Animal 60	0	0		Bout 60	1.42917	NaN
Pair 61	8.24444	1.98889		Animal 61	0	0		Animal 61	0	0		Bout 61	5.425	0.745833		Animal 61	0	0		Animal 61	0	0		Bout 61	1.43333	NaN
Pair 62	0.338889	3.37778		Animal 62	0	0		Animal 62	0	0		Bout 62	0.745833	0.258333		Animal 62	0	0		Animal 62	0	0		Bout 62	1.93333	NaN
Pair 63	0.55	0.666667		Animal 63	0	0		Animal 63	0	0		Bout 63	0.458333	0.5125		Animal 63	0	0		Animal 63	0	0		Bout 63	2.40833	NaN
Pair 64	0.788889	1.47778		Animal 64	0	0		Animal 64	0	0		Bout 64	0.595833	0.466667		Animal 64	0	0		Animal 64	0	0		Bout 64	1.95833	NaN
Pair 65	39.5611	0.916667		Animal 65	0	0		Animal 65	0	0		Bout 65	1.61667	0.258333		Animal 65	0	0		Animal 65	0	0		Bout 65	3.15417	NaN
Pair 66	4.73333	0.933333		Animal 66	0	0		Animal 66	0	0		Bout 66	3.79583	0.291667		Animal 66	0	0		Animal 66	0	0
Pair 67	4.41667	1.32222		Animal 67	0	0		Animal 67	0	0		Bout 67	6.5375	0.383333		Animal 67	0	0		Animal 67	0	0
Pair 68	2.01667	2.62222		Animal 68	0	NaN		Animal 68	0	NaN		Bout 68	0.866667	1.325		Animal 68	0	NaN		Animal 68	0	NaN
Pair 69	2.58333	2.69444		Animal 69	0	NaN		Animal 69	0	NaN		Bout 69	0.870833	0.675		Animal 69	0	NaN		Animal 69	0	NaN
Pair 70	7.17778	0.577778										Bout 70	0.495833	4.05833
Pair 71	6.95556	1.36667										Bout 71	0.316667	0.25
Pair 72	0.311111	0.95										Bout 72	0.4375	1.40833
Pair 73	1.87778	0.633333										Bout 73	0.558333	0.291667
Pair 74	23.6889	2.47778										Bout 74	0.45	2.41667
Pair 75	2.63333	1.06111										Bout 75	1.46667	1.72917
Pair 76	5.41111	1.80556										Bout 76	0.3	NaN
Pair 77	5.86111	0.855556										Bout 77	1.63333	NaN
Pair 78	4.01667	1										Bout 78	0.616667	NaN
Pair 79	5.39444	0.6										Bout 79	0.620833	NaN
Pair 80	1.63889	0.505556										Bout 80	0.8375	NaN
Pair 81	10.5056	4.01111										Bout 81	2.94583	NaN
Pair 82	1.14444	0.716667										Bout 82	1.64583	NaN
Pair 83	1.78889	1.10556										Bout 83	2.2125	NaN
Pair 84	0.361111	1.82222										Bout 84	0.3875	NaN
Pair 85	1.63889	0.788889										Bout 85	0.6625	NaN
Pair 86	0.727778	0.611111										Bout 86	0.3125	NaN
Pair 87	3.22778	1.41111										Bout 87	1.57083	NaN
Pair 88	6.13889	1.62222										Bout 88	1.54583	NaN
Pair 89	1.86111	0.7										Bout 89	2.34583	NaN
Pair 90	3.20556	1.27778										Bout 90	0.883333	NaN
Pair 91	0.3	0.5										Bout 91	1.94167	NaN
Pair 92	0.955556	2.09444										Bout 92	0.366667	NaN
Pair 93	21.5722	1.15556										Bout 93	0.8875	NaN
Pair 94	0.444444	0.533333										Bout 94	2.37917	NaN
Pair 95	1.15	0.75										Bout 95	1.71667	NaN
Pair 96	3.21667	0.727778										Bout 96	0.320833	NaN
Pair 97	0.327778	1.08889										Bout 97	0.420833	NaN
Pair 98	3.42222	1.05556										Bout 98	0.558333	NaN
Pair 99	9.33889	7.73333										Bout 99	1.15	NaN
Pair 100	0.85	1.38333										Bout 100	0.270833	NaN
Pair 101	15.8278	0.744444										Bout 101	2.34583	NaN
Pair 102	18.9389	1.09444										Bout 102	0.3875	NaN
Pair 103	2.45556	0.561111										Bout 103	0.541667	NaN
Pair 104	0.672222	1.84444										Bout 104	2.09583	NaN
Pair 105	4.31667	1.57778										Bout 105	0.4875	NaN
Pair 106	0.377778	2.15556										Bout 106	2.09583	NaN
Pair 107	3.42222	0.638889										Bout 107	0.4875	NaN
Pair 108	1.71667	0.672222										Bout 108	3.72917	NaN
Pair 109	1.17778	1.07222										Bout 109	0.429167	NaN
Pair 110	0.444444	0.583333										Bout 110	0.279167	NaN
Pair 111	0.294444	1.00556										Bout 111	1.125	NaN
Pair 112	0.305556	0.65										Bout 112	0.258333	NaN
Pair 113	2.91111	1.05556										Bout 113	0.9625	NaN
Pair 114	2.57222	3.15										Bout 114	0.675	NaN
Pair 115	13.0444	1.45556										Bout 115	0.404167	NaN
Pair 116	1.53333	1.05										Bout 116	0.270833	NaN
Pair 117	28.6056	0.672222										Bout 117	4.04167	NaN
Pair 118	5.02222	0.733333										Bout 118	0.7	NaN
Pair 119	22.5167	0.588889										Bout 119	0.375	NaN
Pair 120	6.16667	0.838889										Bout 120	0.320833	NaN
Pair 121	1.20556	0.888889										Bout 121	1.5875	NaN
Pair 122	10.1722	1.18889										Bout 122	2.175	NaN
Pair 123	1.87778	0.905556										Bout 123	2.54583	NaN
Pair 124	14.8111	0.905556										Bout 124	0.629167	NaN
Pair 125	43.2889	0.583333										Bout 125	1.07083	NaN
Pair 126	9.59444	0.516667										Bout 126	0.408333	NaN
Pair 127	16.0111	1.32778										Bout 127	2.19167	NaN
Pair 128	5.09444	0.938889										Bout 128	0.383333	NaN
Pair 129	4.53333	0.722222										Bout 129	0.3875	NaN
Pair 130	1.39444	0.866667										Bout 130	2.27917	NaN
Pair 131	2.95	1.94444										Bout 131	0.5	NaN
Pair 132	4.28333	0.822222										Bout 132	0.525	NaN
Pair 133	2.25556	0.527778										Bout 133	3.65	NaN
Pair 134	16.2333	0.65										Bout 134	0.416667	NaN
Pair 135	11.6444	0.772222										Bout 135	0.270833	NaN
Pair 136	7	0.516667
Pair 137	3.65	0.883333
Pair 138	3.89444	0.588889
Pair 139	5.35556	0.616667
Pair 140	0.333333	1.60556
Pair 141	15.0833	1.30556
Pair 142	1.71111	0.516667
Pair 143	1.58889	1.16667
Pair 144	0.888889	1.92778
Pair 145	0.711111	1.91111
Pair 146	0.416667	0.844444
Pair 147	1.52222	1.31667
Pair 148	4.47778	1.01667
Pair 149	0.427778	1.27778
Pair 150	1.97222	0.894444
Pair 151	6.98333	2.21667
Pair 152	0.372222	1.63333
Pair 153	0.333333	0.888889
Pair 154	4.16111	0.661111
Pair 155	1.13889	1.3
Pair 156	0.694444	1.50556
Pair 157	0.322222	1.92222
Pair 158	0.716667	1.38333
Pair 159	0.883333	0.666667
Pair 160	1.61111	0.866667
Pair 161	0.388889	1.25
Pair 162	16.8444	1.47778
Pair 163	18.1556	0.561111
Pair 164	0.316667	0.611111
Pair 165	0.344444	2.01111
Pair 166	0.433333	0.688889
Pair 167	8.02778	0.633333
Pair 168	0.355556	0.838889
Pair 169	2.08333	1.25
Pair 170	0.344444	1.37778
Pair 171	0.361111	0.666667
Pair 172	0.383333	1.07222
Pair 173	7.21111	1.09444
Pair 174	0.766667	0.75
Pair 175	0.377778	1.32222
Pair 176	0.855556	1.84444
Pair 177	0.883333	0.816667
Pair 178	5.36667	2.04444
Pair 179	0.433333	2.13333
Pair 180	5.83333	1.76111
Pair 181	0.427778	1.31111
Pair 182	0.677778	0.733333
Pair 183	0.405556	0.855556
Pair 184	7.46667	0.544444
Pair 185	1.06667	2.37778
Pair 186	4.57778	3.68333
Pair 187	2.98889	2.07222
Pair 188	3.44444	3.18333
Pair 189	5.76667	3.28889
Pair 190	0.538889	1.46667
Pair 191	0.372222	2.62222
Pair 192	6.65	3.85556
Pair 193	6.7	4.3
Pair 194	3.23889	1.32778
Pair 195	1.27222	0.783333
Pair 196	2.25	1.46667
Pair 197	0.416667	2.11667
Pair 198	1.80556	0.694444
Pair 199	2.01111	1.18333
Pair 200	0.344444	2.22222
Pair 201	7.15556	0.788889
Pair 202	0.338889	2.15556
Pair 203	8.43333	2.83889
Pair 204	2.36111	1.71111
Pair 205	1.80556	0.911111
Pair 206	0.9	2.26111
Pair 207	0.683333	0.85
Pair 208	0.333333	0.794444
Pair 209	1	1.21667
Pair 210	3.2	2.9
Pair 211	1.49444	1.24444
Pair 212	0.766667	1.53889
Pair 213	4.18889	1.14444
Pair 214	19	0.527778
Pair 215	1.76111	1.39444
Pair 216	10.1	0.944444
Pair 217	2.37222	2.83889
Pair 218	0.316667	2.48333
Pair 219	3.31111	0.744444
Pair 220	3.16667	0.827778
Pair 221	0.522222	1.46667
Pair 222	3.66111	1.83889
Pair 223	0.261111	0.511111
Pair 224	9.37778	0.688889
Pair 225	1.29444	3.38889
Pair 226	1.72778	1.08889
Pair 227	3.44444	0.783333
Pair 228	0.433333	1.84444
Pair 229	3.66667	0.894444
Pair 230	0.272222	2.29444
Pair 231	3.94444	1.42222
Pair 232	1.81111	1.24444
Pair 233	4.77222	0.633333
Pair 234	10.6	3.09444
Pair 235	3.18889	1.28889
Pair 236	6.75556	0.788889
Pair 237	1.82222	1.01667
Pair 238	8.08333	1.33889
Pair 239	13.6222	0.766667
Pair 240	0.766667	2.13333
Pair 241	1.72222	1.47778
Pair 242	0.3	0.527778
Pair 243	1.6	1.06667
Pair 244	4.06667	3.94444
Pair 245	0.333333	0.988889
Pair 246	0.738889	1.11667
Pair 247	0.672222	0.633333
Pair 248	6.95556	0.527778
Pair 249	9.82778	0.55
Pair 250	1.13889	1.09444
Pair 251	2.61667	0.527778
Pair 252	0.377778	1.66111
Pair 253	0.394444	0.811111
Pair 254	4.93889	0.522222
Pair 255	5.23889	1.30556
Pair 256	0.944444	0.611111
Pair 257	1.25	2.8
Pair 258	2.25	0.988889
Pair 259	0.338889	1.31111
Pair 260	9.15556	1.26667
Pair 261	19.6278	1.85
Pair 262	9.86667	1.89444
Pair 263	1.47222	5.24444
Pair 264	0.405556	0.555556
Pair 265	0.544444	2.11111
Pair 266	0.338889	0.716667
Pair 267	1.14444	1.22778
Pair 268	1.27778	2.48889
Pair 269	15.5889	1.55
Pair 270	8.24444	2.11667
Pair 271	3.18333	2.23889
Pair 272	0.311111	1.74444
Pair 273	5.83889	2.03889
Pair 274	1.27778	0.605556
Pair 275	1.68889	1.24444
Pair 276	5.19444	0.8
Pair 277	0.322222	1.05556
Pair 278	2.17778	2.74444
Pair 279	4.68333	2.23889
Pair 280	4.15	1.80556
Pair 281	3.08889	0.944444
Pair 282	1.04444	1.37778
Pair 283	2.21667	4.59444
Pair 284	7.3	0.933333
Pair 285	2.06111	0.794444
Pair 286	2.23333	0.966667
Pair 287	1.37222	2.43889
Pair 288	0.65	0.683333
Pair 289	0.727778	1.11111
Pair 290	4.2	1.23889
Pair 291	0.344444	2.43889
Pair 292	7.92778	2.27778
Pair 293	1.86667	1.42778
Pair 294	8.12222	0.588889
Pair 295	11.1389	0.566667
Pair 296	8.53889	1.43889
Pair 297	5.22222	0.572222
Pair 298	6.46111	0.761111
Pair 299	1.88333	0.75
Pair 300	10.1167	0.505556
Pair 301	22.5722	0.944444
Pair 302	45.5444	1.78333
Pair 303	0.361111	2.34444
Pair 304	3.26111	1
Pair 305	0.727778	0.966667
Pair 306	5.03889	1.67778
Pair 307	3.66667	1.06667
Pair 308	0.377778	0.816667
Pair 309	3.76111	0.5
Pair 310	4.97222	2.16111
Pair 311	1.27778	3.38889
Pair 312	1.25556	1.04444
Pair 313	8.70556	3.98333
Pair 314	0.405556	3.95
Pair 315	0.416667	1.66111
Pair 316	6.62222	0.65
Pair 317	2.6	0.555556
Pair 318	1.45	1.02778
Pair 319	9.28333	0.705556
Pair 320	10.1056	0.738889
Pair 321	0.394444	0.544444
Pair 322	3.50556	0.555556
Pair 323	1.28889	2.64444
Pair 324	7.95556	0.561111
Pair 325	1.15556	2.77222
Pair 326	0.427778	2.87222
Pair 327	0.366667	1.40556
Pair 328	0.427778	1.58333
Pair 329	1.99444	0.744444
Pair 330	10.2722	0.511111
Pair 331	0.405556	2.56667
Pair 332	22.6111	0.594444
Pair 333	22.7667	0.738889
Pair 334	0.816667	0.583333
Pair 335	39.95	1.01111
Pair 336	6.02778	2.42222
Pair 337	0.744444	1.47778
Pair 338	0.327778	0.666667
Pair 339	4.43889	1.82778
Pair 340	0.916667	1.8
Pair 341	4.21111	0.827778
Pair 342	1.67222	7.32778
Pair 343	5.96667	2.3
Pair 344	0.405556	0.838889
Pair 345	3.03333	2.08333
Pair 346	0.488889	1.66667
Pair 347	8.33333	1.14444
Pair 348	5.62222	1.42778
Pair 349	3.94444	2.74444
Pair 350	0.366667	0.833333
Pair 351	0.427778	0.544444
Pair 352	7.86667	1.15
Pair 353	0.988889	0.644444
Pair 354	0.588889	1.07778
Pair 355	1.46667	1.62778
Pair 356	17.2833	1.52778
Pair 357	3.05	1.08889
Pair 358	0.438889	0.527778
Pair 359	0.744444	0.866667
Pair 360	9.28333	1.92778
Pair 361	22.6278	0.561111
Pair 362	4.35556	0.872222
Pair 363	0.416667	0.538889
Pair 364	1.5	0.9
Pair 365	1.17222	1.63889
Pair 366	2.46111	1.05556
Pair 367	6.28333	0.733333
Pair 368	23.8833	3.77222
Pair 369	0.922222	0.794444
Pair 370	14.5056	1.33889
Pair 371	24.8278	1.14444
Pair 372	0.444444	1.16111
Pair 373	0.416667	1.95
Pair 374	4.4	1.32778
Pair 375	1.68889	1.47778
Pair 376	0.272222	1.05556
Pair 377	0.405556	1.33889
Pair 378	0.916667	2.73889
Pair 379	8.28889	0.7
Pair 380	0.466667	0.616667
Pair 381	0.622222	1.08333
Pair 382	7.84444	1.16667
Pair 383	0.405556	2.33333
Pair 384	6.52778	1.65
Pair 385	1.97222	1.11111
Pair 386	9.47778	0.761111
Pair 387	4.82222	1.18889
Pair 388	10.9722	1
Pair 389	3.53889	1.70556
Pair 390	2.52778	0.894444
Pair 391	2.51111	0.683333
Pair 392	3.70556	2.35
Pair 393	26.6778	0.783333
Pair 394	4.38889	2.07778
Pair 395	17.9167	1.57222
Pair 396	0.561111	1.25556
Pair 397	1.5	0.955556
Pair 398	2.97222	0.6
Pair 399	4.34444	0.905556
Pair 400	24.2944	1.58889
Pair 401	3.8	2.97778
Pair 402	14.6833	3.41667
Pair 403	13.6611	1.63889
Pair 404	4.89444	3.62222
Pair 405	0.388889	2.61667
Pair 406	0.45	2.2
Pair 407	3.85	3.44444
Pair 408	5.71111	2.21111
Pair 409	0.45	2.45556
Pair 410	4	3.27778
Pair 411	3.25	1.17778
Pair 412	2.12222	1.14444
Pair 413	3.57222	0.683333
Pair 414	0.355556	1.03889
Pair 415	5.69444	1.12222
Pair 416	10.9444	4.17778
Pair 417	0.883333	0.627778
Pair 418	3.93889	1.06667
Pair 419	7.96667	0.644444
Pair 420	1.60556	0.744444
Pair 421	0.35	1.76111
Pair 422	0.394444	1.40556
Pair 423	2.57778	0.638889
Pair 424	3.56667	1.44444
Pair 425	4.86111	1.03889
Pair 426	2.25556	1.82778
Pair 427	1.00556	1.06667
Pair 428	3.28889	1.83333
Pair 429	4.94444	0.916667
Pair 430	4.40556	0.85
Pair 431	9.67222	1.02222
Pair 432	3.45	2.38333
Pair 433	0.411111	0.711111
Pair 434	12.4556	1.62778
Pair 435	24.4056	1.58889
Pair 436	0.383333	1.12778
Pair 437	23.9889	1.21667
Pair 438	11.25	1.88333
Pair 439	4.89444	1.36667
Pair 440	0.688889	0.65
Pair 441	15.2056	1.19444
Pair 442	0.361111	1.66667
Pair 443	8.83889	0.688889
Pair 444	0.5	1.78333
Pair 445	25.7222	0.827778
Pair 446	4.2	0.933333
Pair 447	7.33889	1.38889
Pair 448	3.76111	0.5
Pair 449	2.81667	1.41111
Pair 450	3.71667	1.18889
Pair 451	1.72778	1.55556
Pair 452	1.65	1.17222
Pair 453	4.06111	1.9
Pair 454	0.844444	0.955556
Pair 455	2.51667	1.94444
Pair 456	1.57222	1.29444
Pair 457	2.56111	1.19444
Pair 458	5.51111	0.594444
Pair 459	1.92222	1.41667
Pair 460	3.57222	0.594444
Pair 461	2.17222	1.23333
Pair 462	1.73333	1.25556
Pair 463	0.622222	1.11667
Pair 464	2.23333	1.61667
Pair 465	0.922222	0.883333
Pair 466	2.54444	1.07778
Pair 467	0.75	1.45556
Pair 468	2.19444	1.11111
Pair 469	0.388889	0.572222
Pair 470	3.87222	0.511111
Pair 471	7.26667	0.516667
Pair 472	0.894444	1.55
Pair 473	1.94444	0.983333
Pair 474	1.28333	1.23889
Pair 475	26.0056	0.572222
Pair 476	0.272222	5.50556
Pair 477	2.41111	0.977778
Pair 478	10.0278	2.25556
Pair 479	0.316667	1.75556
Pair 480	6.51111	1.17222
Pair 481	0.405556	2.21667
Pair 482	6.43889	0.644444
Pair 483	0.377778	1.86667
Pair 484	1.66111	1.72222
Pair 485	2.87222	2.38333
Pair 486	0.383333	2.01667
Pair 487	0.394444	0.555556
Pair 488	0.333333	0.75
Pair 489	2.69444	3
Pair 490	3.03889	1.82222
Pair 491	0.422222	0.844444
Pair 492	0.333333	0.672222
Pair 493	2.22222	0.75
Pair 494	0.383333	0.783333
Pair 495	11.6333	0.711111
Pair 496	0.4	5.93889
Pair 497	2.15556	1.57778
Pair 498	2.96667	2.27778
Pair 499	3.99444	0.877778
Pair 500	0.366667	2.38333
Pair 501	9.46111	0.588889
Pair 502	0.405556	3.69444
Pair 503	0.45	2.18333
Pair 504	3.97222	1.80556
Pair 505	3.95	1.67222
Pair 506	3.25	0.733333
Pair 507	3.77222	1.37222
Pair 508	4.11111	2.07222
Pair 509	0.433333	1.91111
Pair 510	0.416667	2.00556
Pair 511	1.87778	0.938889
Pair 512	5.91111	1.63889
Pair 513	0.633333	1.91111
Pair 514	8.53333	0.877778
Pair 515	0.438889	0.972222
Pair 516	0.994444	1.47222
Pair 517	2.51667	1.25556
Pair 518	0.383333	1.25
Pair 519	0.394444	0.827778
Pair 520	8.80556	1.13333
Pair 521	4.36111	1.05556
Pair 522	1.11667	0.827778
Pair 523	5.24444	0.966667
Pair 524	30.0333	7.14444
Pair 525	9.28889	3.16667
Pair 526	4.63889	2.7
Pair 527	4.51667	2.84444
Pair 528	0.538889	3.05
Pair 529	4.86111	1.9
Pair 530	3.04444	1.19444
Pair 531	0.405556	1.1
Pair 532	3.78333	3.21111
Pair 533	2.56111	3.02778
Pair 534	0.411111	1.84444
Pair 535	3.17222	1.13889
Pair 536	0.466667	3.03333
Pair 537	5.76111	0.861111
Pair 538	6.20556	2.18333
Pair 539	0.4	4.35556
Pair 540	0.383333	1.28333
Pair 541	0.416667	2.47778
Pair 542	6.04444	1.4
Pair 543	0.338889	2.83889
Pair 544	2.27778	0.538889
Pair 545	2.62222	0.911111
Pair 546	3.56111	0.966667
Pair 547	3.23333	2.9
Pair 548	3.01111	0.544444
Pair 549	3.43333	0.838889
Pair 550	3.05	0.538889
Pair 551	0.361111	0.6
Pair 552	4.21667	0.994444
Pair 553	3.41667	0.661111
Pair 554	4.88889	0.838889
Pair 555	0.683333	0.655556
Pair 556	0.288889	0.694444
Pair 557	1.01667	0.988889
Pair 558	8.33889	1.82778
Pair 559	2.01111	0.661111
Pair 560	7.04444	3.15556
Pair 561	22.8889	0.65
Pair 562	0.433333	0.905556
Pair 563	0.455556	0.544444
Pair 564	30.7	0.588889
Pair 565	14.8667	0.683333
Pair 566	16.1778	1.18889
Pair 567	2.4	0.705556
Pair 568	5.35	2.06667
Pair 569	6.09444	1.28889
Pair 570	1.74444	1.81667
Pair 571	1.53333	1.07778
Pair 572	0.711111	0.766667
Pair 573	2.11111	1.75
Pair 574	2.3	1.35
Pair 575	22.6389	0.511111
Pair 576	0.283333	0.644444
Pair 577	0.655556	1.8
Pair 578	0.994444	0.905556
Pair 579	3.52222	1.39444
Pair 580	0.338889	1.1
Pair 581	2.93889	2.18333
Pair 582	1.75556	0.838889
Pair 583	0.338889	0.672222
Pair 584	1.45	0.766667
Pair 585	1.18889	0.794444
Pair 586	5.35556	1.07778
Pair 587	2.64444	0.661111
Pair 588	0.822222	0.888889
Pair 589	2.32222	1.38333
Pair 590	3.27222	1.58333
Pair 591	7.17222	1.33333
Pair 592	1.21111	0.888889
Pair 593	2.32222	0.705556
Pair 594	3.11111	1.83889
Pair 595	2.01111	1.25
Pair 596	4.9	0.95
Pair 597	0.344444	0.677778
Pair 598	1.31667	0.527778
Pair 599	0.25	0.827778
Pair 600	0.788889	1.12222
Pair 601	0.822222	1.03333
Pair 602	2.15556	0.916667
Pair 603	0.805556	0.8
Pair 604	5.28333	1.64444
Pair 605	0.344444	1.54444
Pair 606	4.47778	0.655556
Pair 607	5.53333	1.47222
Pair 608	1.42778	1.05
Pair 609	2.02778	1.53333
Pair 610	1.26667	1.12222
Pair 611	0.294444	1.04444
Pair 612	0.738889	0.75
Pair 613	0.294444	2.14444
Pair 614	35.2778	6.39444
Pair 615	0.35	1
Pair 616	0.65	2.24444
Pair 617	5.66667	0.883333
Pair 618	0.322222	0.966667
Pair 619	0.322222	2.5
Pair 620	7.07222	2.65
Pair 621	3.47778	1.61111
Pair 622	0.366667	1.84444
Pair 623	0.366667	1.6
Pair 624	3.36667	1.93889
Pair 625	0.411111	2.35556
Pair 626	3.55	0.65
Pair 627	2.18333	1.7
Pair 628	2.85	1.28333
Pair 629	0.388889	0.75
Pair 630	0.416667	1.82778
Pair 631	2.86667	0.522222
Pair 632	4.02778	0.577778
Pair 633	0.266667	0.544444
Pair 634	4.8	1.88889
Pair 635	2.37778	2.43889
Pair 636	1.62778	1.95
Pair 637	10.6611	0.644444
Pair 638	8.01111	1.12778
Pair 639	4.77778	1.67778
Pair 640	0.377778	0.572222
Pair 641	0.322222	1.28889
Pair 642	4.81111	1.21111
Pair 643	0.338889	1.46111
Pair 644	4.95556	2.96111
Pair 645	0.411111	0.7
Pair 646	2.88333	1.25
Pair 647	0.711111	1.28889
Pair 648	7.45556	0.738889
Pair 649	0.338889	0.927778
Pair 650	4.68889	0.527778
Pair 651	0.333333	1.5
Pair 652	6.67222	2.59444
Pair 653	0.633333	2.01667
Pair 654	2.95556	1.85
Pair 655	5.46667	1.37778
Pair 656	2.16111	1.23889
Pair 657	0.411111	1.37778
Pair 658	3.30556	1.56667
Pair 659	0.416667	1.16667
Pair 660	4.42222	0.85
Pair 661	0.577778	0.627778
Pair 662	5.52778	0.694444
Pair 663	35.6333	1.57222
Pair 664	20.9944	1.75556
Pair 665	0.688889	2.65556
Pair 666	2.32778	2.78889
Pair 667	0.372222	1.05
Pair 668	4.06667	1.27778
Pair 669	1.22778	1.71667
Pair 670	0.383333	0.944444
Pair 671	0.3	0.783333
Pair 672	8.16667	1.18333
Pair 673	11.6833	1.01111
Pair 674	12.0722	2.14444
Pair 675	10.7722	1.24444
Pair 676	0.805556	0.844444
Pair 677	1.35556	0.688889
Pair 678	4.37222	1.27778
Pair 679	12.5833	3.77222
Pair 680	2.29444	1.32222
Pair 681	1.67778	1.7
Pair 682	0.427778	0.716667
Pair 683	9.92778	0.544444
Pair 684	1.05556	0.838889
Pair 685	1.07778	0.877778
Pair 686	6.37778	0.694444
Pair 687	4.78889	2.08889
Pair 688	0.333333	1.41111
Pair 689	11.0889	2.43889
Pair 690	4.08889	0.877778
Pair 691	35.6667	8.47222
Pair 692	12.5	2.38889
Pair 693	1.05556	1.87778
Pair 694	0.327778	1.47778
Pair 695	2.91111	3.27778
Pair 696	0.45	2.53333
Pair 697	0.416667	0.822222
Pair 698	0.411111	1.02222
Pair 699	15.9556	0.794444
Pair 700	4.16667	1.09444
Pair 701	5.76111	3.08889
Pair 702	11.8833	1.38889
Pair 703	2.47778	0.75
Pair 704	0.327778	1.67778
Pair 705	0.461111	2.23889
Pair 706	4.01111	0.672222
Pair 707	2.62222	3.49444
Pair 708	1.83889	0.777778
Pair 709	2.22222	2.35556
Pair 710	4.98889	2.21667
Pair 711	3.12778	0.55
Pair 712	9.19444	2.46667
Pair 713	0.933333	1.67778
Pair 714	0.594444	1.22778
Pair 715	6.76667	0.672222
Pair 716	0.333333	1.64444
Pair 717	1.11111	1.72778
Pair 718	2.04444	1.06111
Pair 719	5.48889	0.527778
Pair 720	0.327778	0.883333
Pair 721	1.19444	1.75
Pair 722	0.366667	1.59444
Pair 723	0.405556	1.84444
Pair 724	2.78889	2.28889
Pair 725	5.42778	0.972222
Pair 726	3.91111	2.11667
Pair 727	0.411111	1.07778
Pair 728	0.338889	0.744444
Pair 729	1.02222	0.866667
Pair 730	0.277778	0.516667
Pair 731	5.14444	0.722222
Pair 732	0.961111	0.877778
Pair 733	1.58889	1.88333
Pair 734	0.372222	1.68333
Pair 735	0.377778	1.22778
Pair 736	35.7333	0.783333
Pair 737	26.2333	0.583333
Pair 738	1.39444	4.78333
Pair 739	0.544444	1
Pair 740	9.75	0.683333
Pair 741	1.71111	4.71111
Pair 742	8.99444	0.566667
Pair 743	1.00556	2.05
Pair 744	4.02222	0.761111
Pair 745	12.7333	1.01111
Pair 746	1.3	0.994444
Pair 747	1.91667	1.37778
Pair 748	2.91667	3.9
Pair 749	0.666667	3.28333
Pair 750	9.67222	1.58889
Pair 751	0.405556	0.8
Pair 752	2.96111	0.616667
Pair 753	0.277778	0.561111
Pair 754	6.33333	1.26667
Pair 755	10.3167	0.505556
Pair 756	0.316667	0.911111
Pair 757	2.02222	1.39444
Pair 758	0.427778	1.02222
Pair 759	7.09444	1.21667
Pair 760	0.427778	0.683333
Pair 761	0.983333	1.29444
Pair 762	2.85	1.77778
Pair 763	0.7	1.23333
Pair 764	0.783333	1.78333
Pair 765	4.4	1.85
Pair 766	0.861111	0.611111
Pair 767	2.12778	1.35
Pair 768	3.87778	1.30556
Pair 769	1.47222	2.23889
Pair 770	0.861111	0.866667
Pair 771	1.17222	1.85
Pair 772	6.22222	2.8
Pair 773	0.361111	2.13889
Pair 774	0.438889	1.73889
Pair 775	35.8444	3.9
Pair 776	1.78889	3.09444
Pair 777	8.07222	1.16111
Pair 778	5.36667	1.05
Pair 779	3.77778	2.56667
Pair 780	0.383333	1.23333
Pair 781	3.01111	0.966667
Pair 782	3.34444	2.28889
Pair 783	0.733333	1.02778
Pair 784	0.577778	1.12778
Pair 785	3.97778	2.85
Pair 786	4.51111	3.11667
Pair 787	0.427778	1.00556
Pair 788	2.62778	2.24444
Pair 789	0.405556	0.805556
Pair 790	6.58889	1.06111
Pair 791	0.4	0.527778
Pair 792	4.80556	1.67222
Pair 793	8.68889	0.566667
Pair 794	0.333333	1.7
Pair 795	9.22222	0.505556
Pair 796	5.6	0.711111
Pair 797	2.62778	0.511111
Pair 798	0.916667	1.63889
Pair 799	0.672222	1.29444
Pair 800	0.327778	0.688889
Pair 801	3.48333	0.655556
Pair 802	4.23333	0.894444
Pair 803	1.14444	0.5
Pair 804	3.1	0.683333
Pair 805	3.80556	0.55
Pair 806	2.51667	0.838889
Pair 807	3.61667	2.09444
Pair 808	2.55556	1.18889
Pair 809	3.9	1.26111
Pair 810	12.95	0.738889
Pair 811	2.16111	0.622222
Pair 812	1.18333	0.75
Pair 813	1.21667	2.03889
Pair 814	0.361111	1.03889
Pair 815	6.31111	0.572222
Pair 816	13.3556	0.944444
Pair 817	40.4111	2.64444
Pair 818	4.62778	2.36111
Pair 819	2.93333	0.911111
Pair 820	0.388889	2.25
Pair 821	4.06667	5.25556
Pair 822	0.555556	1.43333
Pair 823	0.338889	1.21111
Pair 824	5.26667	1.44444
Pair 825	0.361111	2.12222
Pair 826	0.344444	2.67778
Pair 827	4.52778	1.52778
Pair 828	0.305556	0.594444
Pair 829	0.972222	1.8
Pair 830	4.51111	2.89444
Pair 831	4.60556	0.955556
Pair 832	0.338889	0.711111
Pair 833	8.01667	2.23889
Pair 834	0.577778	1.05556
Pair 835	4.64444	0.566667
Pair 836	26.7167	0.644444
Pair 837	28.3889	2.41111
Pair 838	1.21111	0.616667
Pair 839	4.22222	0.866667
Pair 840	10.4611	3.34444
Pair 841	30.2722	0.538889
Pair 842	44.7944	6.39444
Pair 843	1.79444	0.566667
Pair 844	5.31667	2.43889
Pair 845	9.80556	0.994444
Pair 846	0.344444	0.5
Pair 847	0.4	1.07222
Pair 848	1.53333	1.02222
Pair 849	1.22778	4.12222
Pair 850	3.38889	0.55
Pair 851	0.322222	1.86667
Pair 852	4.92222	1.41111
Pair 853	7.30556	2.61667
Pair 854	5.24444	1.13889
Pair 855	0.338889	1.4
Pair 856	0.6	1.75
Pair 857	1.43333	0.794444
Pair 858	2.32222	0.533333
Pair 859	0.677778	1.10556
Pair 860	2.57778	1.68333
Pair 861	0.594444	0.577778
Pair 862	3.68889	3.67222
Pair 863	4.27778	2.1
Pair 864	0.361111	0.722222
Pair 865	2.25556	1.65556
Pair 866	1.39444	1.36111
Pair 867	0.361111	0.861111
Pair 868	7.74444	1.71667
Pair 869	3.25556	3.76667
Pair 870	0.816667	2.01111
Pair 871	0.311111	1.17222
Pair 872	1.38889	1.20556
Pair 873	6.86111	0.994444
Pair 874	1.11111	2.33333
Pair 875	8.27222	1.87778
Pair 876	4.12778	2.7
Pair 877	0.344444	0.527778
Pair 878	3.90556	2.98333
Pair 879	0.327778	0.605556
Pair 880	3.07778	0.511111
Pair 881	0.333333	1.23333
Pair 882	0.644444	0.644444
Pair 883	5.76111	0.594444
Pair 884	4.14444	0.905556
Pair 885	2.95	0.533333
Pair 886	0.305556	0.583333
Pair 887	0.45	0.894444
Pair 888	1.20556	0.544444
Pair 889	0.4	0.755556
Pair 890	0.277778	0.6
Pair 891	0.916667	1.17222
Pair 892	46.85	1.09444
Pair 893	21.7111	0.755556
Pair 894	6.86111	1.27222
Pair 895	9.71667	0.583333
Pair 896	12.8222	0.638889
Pair 897	4.09444	0.644444
Pair 898	8.79444	0.777778
Pair 899	1.66111	0.605556
Pair 900	5.10556	0.677778
Pair 901	6.65556	0.505556
Pair 902	2.12778	1.62778
Pair 903	6.84444	1.88333
Pair 904	4.8	0.5
Pair 905	3.76667	0.694444
Pair 906	3.93889	0.855556
Pair 907	3.58889	0.805556
Pair 908	6.49444	0.694444
Pair 909	3.55	0.6
Pair 910	4.38889	0.805556
Pair 911	17.8611	1.83333
Pair 912	0.711111	1.52222
Pair 913	10.8889	0.644444
Pair 914	1.36111	1.49444
Pair 915	0.383333	1.81667
Pair 916	0.338889	1.28333
Pair 917	1.55556	0.794444
Pair 918	5.53333	1.28333
Pair 919	0.405556	1.53333
Pair 920	7.63333	1.32222
Pair 921	48.4889	3.03889
Pair 922	0.716667	1.89444
Pair 923	1.76667	2.31111
Pair 924	3.68889	1.86111
Pair 925	7.72778	1.53889
Pair 926	2.40556	2.28333
Pair 927	2.45556	1.16667
Pair 928	1.01667	0.516667
Pair 929	3.23333	0.616667
Pair 930	0.344444	0.555556
Pair 931	2.81667	1.45
Pair 932	0.366667	0.683333
Pair 933	2.77222	1.81667
Pair 934	1.66667	0.7
Pair 935	3.31667	1.61111
Pair 936	0.961111	0.766667
Pair 937	2.54444	0.655556
Pair 938	4.55	1.23889
Pair 939	1.89444	1.73333
Pair 940	9.15	0.988889
Pair 941	0.516667	0.533333
Pair 942	0.838889	0.705556
Pair 943	3.19444	1.18889
Pair 944	5.52222	1.83889
Pair 945	3.68889	0.994444
Pair 946	1.75	1.29444
Pair 947	2.06111	1.22778
Pair 948	0.3	0.922222
Pair 949	2.55556	1.03333
Pair 950	1.85	1.11667
Pair 951	0.594444	1.03889
Pair 952	10.2444	0.594444
Pair 953	3.26667	1.51111
Pair 954	2.08333	1.88333
Pair 955	1.56111	1.78333
Pair 956	2.07778	2.32778
Pair 957	1.69444	1.31111
Pair 958	0.8	0.638889
Pair 959	0.766667	1.01667
Pair 960	0.783333	1.81111
Pair 961	1.46667	1.17222
Pair 962	1.47222	0.772222
Pair 963	7.71111	0.661111
Pair 964	0.783333	0.883333
Pair 965	1.86111	1.61667
Pair 966	2.08333	1.21667
Pair 967	1.36667	0.544444
Pair 968	0.7	0.883333
Pair 969	2.29444	0.738889
Pair 970	2.65	0.683333
Pair 971	0.722222	0.955556
Pair 972	0.833333	0.544444
Pair 973	0.366667	0.683333
Pair 974	58.95	10.7278
Pair 975	1.14444	3.33889
Pair 976	3.96667	1.16667
Pair 977	0.338889	3.95556
Pair 978	0.872222	2.82778
Pair 979	5.47778	0.577778
Pair 980	0.283333	1.27222
Pair 981	9.29444	0.633333
Pair 982	4.18333	0.733333
Pair 983	0.344444	1.06111
Pair 984	0.333333	0.822222
Pair 985	0.583333	0.933333
Pair 986	16.0667	0.866667
Pair 987	6.45556	1.02222
Pair 988	1.84444	1.3
Pair 989	0.766667	0.894444
Pair 990	3.33889	1.30556
Pair 991	0.344444	0.75
Pair 992	3.63333	0.622222
Pair 993	6.36667	0.833333
Pair 994	3.36667	1.83333
Pair 995	55.4	0.561111
Pair 996	3.5	0.822222
Pair 997	1.36667	1.10556
Pair 998	0.433333	1.4
Pair 999	59.4611	1.07222
Pair 1000	0.4	0.516667
Pair 1001	0.827778	1.38889
Pair 1002	7.11111	0.838889
Pair 1003	3.10556	1.39444
Pair 1004	0.427778	1.00556
Pair 1005	0.972222	0.772222
Pair 1006	1.70556	1.88333
Pair 1007	0.433333	0.872222
Pair 1008	9.35556	0.7
Pair 1009	0.955556	0.861111
Pair 1010	0.5	0.661111
Pair 1011	5.16111	1.14444
Pair 1012	4.07222	0.933333
Pair 1013	9.59444	0.572222
Pair 1014	2.95556	2.14444
Pair 1015	2.04444	0.772222
Pair 1016	7.10556	2.02778
Pair 1017	7.57222	1.00556
Pair 1018	2.03333	0.566667
Pair 1019	5.82778	0.811111
Pair 1020	8.26111	0.788889
Pair 1021	9.13333	2.27778
Pair 1022	16.6056	0.938889
Pair 1023	1.6	0.977778
Pair 1024	5.15556	0.677778
Pair 1025	1.18889	0.944444
Pair 1026	11.6778	1.15556
Pair 1027	1.01111	0.961111
Pair 1028	1.24444	0.55
Pair 1029	5.81667	0.827778
Pair 1030	4.76667	0.5
Pair 1031	0.338889	1.24444
Pair 1032	1.88333	1.06111
Pair 1033	0.922222	1.23333
Pair 1034	0.933333	0.572222
Pair 1035	59.6778	1.45
Pair 1036	6.12222	2.41667
Pair 1037	1.25556	0.905556
Pair 1038	5.88333	1.80556
Pair 1039	11.1389	2.47778
Pair 1040	1.92222	0.977778
Pair 1041	0.35	1.23889
Pair 1042	0.877778	1.78333
Pair 1043	3.02778	0.894444
Pair 1044	0.488889	0.527778
Pair 1045	6.92778	2.58333
Pair 1046	2.26667	0.944444
Pair 1047	6.88889	0.961111
Pair 1048	0.466667	1.47222
Pair 1049	5.16111	0.727778
Pair 1050	5.93889	0.5
Pair 1051	7.30556	0.772222
Pair 1052	2.86667	1.18333
Pair 1053	1.88333	0.566667
Pair 1054	0.661111	1.00556
Pair 1055	3.63333	0.938889
Pair 1056	2.17778	0.627778
Pair 1057	2.26111	1.66111
Pair 1058	4.59444	0.8
Pair 1059	6.85	0.738889
Pair 1060	4.8	0.611111
Pair 1061	15.5833	1.03889
Pair 1062	4.42222	1.23889
Pair 1063	1.23889	1.16667
Pair 1064	1.35	1.34444
Pair 1065	14.4889	0.7
Pair 1066	3.67222	0.611111
Pair 1067	5.36111	0.994444
Pair 1068	61.0667	0.5
Pair 1069	2.66111	0.583333
Pair 1070	0.688889	1.15556
Pair 1071	4.8	1.38333
Pair 1072	0.455556	1.06667
Pair 1073	2.03889	1.41667
Pair 1074	1.01111	0.622222
Pair 1075	1.73333	1.43333
Pair 1076	0.461111	0.75
Pair 1077	2.32222	0.822222
Pair 1078	12.3778	1.00556
Pair 1079	5.31111	0.505556
Pair 1080	1.65	0.738889
Pair 1081	8.92222	0.772222
Pair 1082	4.83889	0.55
Pair 1083	0.394444	0.588889
Pair 1084	6.02222	2.3
Pair 1085	0.672222	0.538889
Pair 1086	1.39444	0.672222
Pair 1087	0.377778	0.755556
Pair 1088	0.355556	0.838889
Pair 1089	2.80556	0.733333
Pair 1090	0.372222	0.505556
Pair 1091	1.83333	1.32778
Pair 1092	0.627778	0.727778
Pair 1093	0.25	0.7
Pair 1094	1.73889	0.616667
Pair 1095	3.72222	1.13333
Pair 1096	3.59444	1.27778
Pair 1097	4.06111	0.561111
Pair 1098	0.405556	2.03333
Pair 1099	0.4	1.83889
Pair 1100	0.444444	0.516667
Pair 1101	3.66667	1.11111
Pair 1102	7.43889	0.827778
Pair 1103	4.13889	1.83889
Pair 1104	0.383333	1.60556
Pair 1105	6.73333	1.09444
Pair 1106	9.96667	0.561111
Pair 1107	4.07222	1.01111
Pair 1108	0.794444	0.916667
Pair 1109	2.57778	1.33889
Pair 1110	0.388889	1.25556
Pair 1111	0.766667	0.65
Pair 1112	15.2167	0.855556
Pair 1113	61.6278	1.89444
Pair 1114	0.916667	4.31111
Pair 1115	0.372222	5.07778
Pair 1116	5.20556	2.17778
Pair 1117	4.67778	2.28889
Pair 1118	6.13333	1.87778
Pair 1119	6.18333	1.72778
Pair 1120	0.472222	1.59444
Pair 1121	2.27222	1.23333
Pair 1122	0.288889	1.43333
Pair 1123	8.07778	1.71111
Pair 1124	1.63333	1.77222
Pair 1125	0.35	2.05556
Pair 1126	4.09444	0.627778
Pair 1127	0.372222	1.27778
Pair 1128	0.383333	0.655556
Pair 1129	9.15	1.31667
Pair 1130	3.21667	2.90556
Pair 1131	0.444444	0.805556
Pair 1132	1.65	0.55
Pair 1133	0.938889	1.43889
Pair 1134	1.65556	3.10556
Pair 1135	5.71667	1.05
Pair 1136	0.455556	0.544444
Pair 1137	1.30556	0.638889
Pair 1138	0.322222	0.572222
Pair 1139	0.516667	1.12222
Pair 1140	2.46111	1.81111
Pair 1141	0.822222	0.872222
Pair 1142	0.411111	0.611111
Pair 1143	1.11111	0.744444
Pair 1144	0.327778	2.08889
Pair 1145	0.377778	0.861111
Pair 1146	6.65	0.766667
Pair 1147	0.277778	0.672222
Pair 1148	1.20556	0.588889
Pair 1149	1.76111	0.894444
Pair 1150	10.8889	1.01667
Pair 1151	0.505556	1.75556
Pair 1152	0.888889	1.92222
Pair 1153	2.33333	2.76111
Pair 1154	6.45	1.41667
Pair 1155	0.333333	0.544444
Pair 1156	0.333333	1.13889
Pair 1157	4.82222	0.755556
Pair 1158	0.361111	1.2
Pair 1159	64.1944	0.544444
Pair 1160	4.27222	0.911111
Pair 1161	4.44444	0.627778
Pair 1162	1.89444	1.42222
Pair 1163	1.56667	0.522222
Pair 1164	2.25	0.883333
Pair 1165	1.32778	0.783333
Pair 1166	9.77222	1.37222
Pair 1167	4.22778	1.73889
Pair 1168	0.355556	1.93333
Pair 1169	0.411111	0.75
Pair 1170	1.12778	0.572222
Pair 1171	0.372222	1.81667
Pair 1172	0.555556	2.17778
Pair 1173	0.733333	1.77222
Pair 1174	0.416667	0.944444
Pair 1175	1.86111	1.37778
Pair 1176	0.366667	1.01111
Pair 1177	2.7	0.655556
Pair 1178	3.06667	0.827778
Pair 1179	1.87222	0.938889
Pair 1180	4.29444	4.2
Pair 1181	0.422222	1.58889
Pair 1182	4.78889	0.616667
Pair 1183	0.538889	0.711111
Pair 1184	3.83333	2.40556
Pair 1185	4.4	1.19444
Pair 1186	1.75556	1.43333
Pair 1187	0.338889	0.827778
Pair 1188	2.95	0.516667
Pair 1189	2.14444	0.7
Pair 1190	2.27778	1.71111
Pair 1191	1.12222	1.02222
Pair 1192	1.00556	1.35556
Pair 1193	8.18889	1.25556
Pair 1194	4.45556	1.47222
Pair 1195	0.327778	0.5
Pair 1196	4.49444	0.961111
Pair 1197	0.422222	2.12222
Pair 1198	8.60556	1.73333
Pair 1199	0.294444	2.13333
Pair 1200	0.344444	0.6
Pair 1201	1.93333	0.638889
Pair 1202	6.10556	1.82778
Pair 1203	7.21667	3.01111
Pair 1204	64.5222	0.861111
Pair 1205	2.81667	1.77778
Pair 1206	4.78889	2.03333
Pair 1207	0.455556	1.92222
Pair 1208	12.9833	0.65
Pair 1209	1.48333	0.588889
Pair 1210	6.95556	0.988889
Pair 1211	1.09444	0.505556
Pair 1212	7.61667	0.944444
Pair 1213	3.37778	0.522222
Pair 1214	6.33333	0.861111
Pair 1215	0.5	1.94444
Pair 1216	22.5611	1.47778
Pair 1217	2.24444	0.538889
Pair 1218	11.3778	0.594444
Pair 1219	4.48889	1.12778
Pair 1220	4.92222	0.733333
Pair 1221	6.8	0.527778
Pair 1222	7.67222	1.38333
Pair 1223	7.53889	0.972222
Pair 1224	31.5778	0.777778
Pair 1225	0.411111	0.672222
Pair 1226	0.338889	0.538889
Pair 1227	65.6	1.13333
Pair 1228	6.33333	2.51667
Pair 1229	2.89444	0.95
Pair 1230	2.61111	1.52778
Pair 1231	12.1111	1.22222
Pair 1232	10.3833	0.688889
Pair 1233	0.355556	0.888889
Pair 1234	4.72222	1.47222
Pair 1235	6.23889	1.11111
Pair 1236	2.56111	0.605556
Pair 1237	10.8833	0.555556
Pair 1238	3.33889	1.15556
Pair 1239	6.78889	0.677778
Pair 1240	0.444444	1.11111
Pair 1241	2.21667	1.36667
Pair 1242	5.65	1.56111
Pair 1243	2.15	1.12778
Pair 1244	1.6	1.37222
Pair 1245	2.07222	1.85
Pair 1246	2.47778	1.43333
Pair 1247	0.416667	0.95
Pair 1248	5.21111	1.15556
Pair 1249	4.77222	0.605556
Pair 1250	0.555556	0.761111
Pair 1251	0.416667	0.694444
Pair 1252	0.333333	0.705556
Pair 1253	1.80556	2.80556
Pair 1254	1.96111	1.37222
Pair 1255	0.75	1.25556
Pair 1256	0.322222	0.905556
Pair 1257	9.88889	1.21667
Pair 1258	0.338889	0.8
Pair 1259	2.11111	1.21111
Pair 1260	0.544444	0.927778
Pair 1261	0.305556	1.91111
Pair 1262	0.255556	0.844444
Pair 1263	3.77222	0.794444
Pair 1264	0.455556	0.972222
Pair 1265	5.66667	1.4
Pair 1266	1.01667	1.17778
Pair 1267	66.9444	0.633333
Pair 1268	1.96667	0.577778
Pair 1269	2.17222	0.833333
Pair 1270	3.17222	1.77222
Pair 1271	11.9833	0.544444
Pair 1272	0.294444	0.683333
Pair 1273	1.39444	1.3
Pair 1274	0.427778	1.41111
Pair 1275	3.26111	0.566667
Pair 1276	1.22222	1.51111
Pair 1277	4.97778	1.53889
Pair 1278	0.85	1.22222
Pair 1279	5.98333	1.69444
Pair 1280	4.76111	1.4
Pair 1281	2.55556	3.47778
Pair 1282	0.833333	2.24444
Pair 1283	1.23333	1.18889
Pair 1284	5.39444	0.977778
Pair 1285	0.827778	1.61111
Pair 1286	0.822222	0.977778
Pair 1287	0.783333	1.01111
Pair 1288	0.9	1.33333
Pair 1289	3.37222	0.988889
Pair 1290	2.46111	1.45
Pair 1291	0.338889	2.98889
Pair 1292	7.85556	3.48333
Pair 1293	5.93333	0.622222
Pair 1294	0.416667	1.60556
Pair 1295	1.33889	1.13889
Pair 1296	1.12222	0.838889
Pair 1297	0.388889	1.07778
Pair 1298	4.68333	0.711111
Pair 1299	0.666667	0.95
Pair 1300	0.977778	0.638889
Pair 1301	4.28333	0.716667
Pair 1302	0.327778	1.65556
Pair 1303	1.00556	0.761111
Pair 1304	0.572222	0.966667
Pair 1305	0.583333	0.9
Pair 1306	3.07778	0.861111
Pair 1307	3.06667	1.71667
Pair 1308	0.416667	1.11111
Pair 1309	1.19444	1.61111
Pair 1310	1.27222	2.18333
Pair 1311	3.11667	0.638889
Pair 1312	2.14444	3.01111
Pair 1313	0.955556	1.28889
Pair 1314	0.988889	0.561111
Pair 1315	66.9778	0.655556
Pair 1316	1.03889	0.583333
Pair 1317	4.00556	1.69444
Pair 1318	2.91667	1.17778
Pair 1319	4.47222	1.33889
Pair 1320	0.505556	1.66111
Pair 1321	0.438889	1.22778
Pair 1322	9.05556	0.588889
Pair 1323	1.78333	0.966667
Pair 1324	1.75	0.7
Pair 1325	5.03889	1.02222
Pair 1326	2.36667	1.21111
Pair 1327	0.388889	0.788889
Pair 1328	0.894444	0.761111
Pair 1329	0.772222	0.938889
Pair 1330	4.47222	0.805556
Pair 1331	8.35556	2.1
Pair 1332	0.627778	0.6
Pair 1333	3.51111	0.894444
Pair 1334	0.283333	0.527778
Pair 1335	0.655556	0.95
Pair 1336	0.405556	0.938889
Pair 1337	2.92778	1.02778
Pair 1338	1.15	0.555556
Pair 1339	1.70556	0.905556
Pair 1340	8.42222	0.955556
Pair 1341	2.24444	1.13889
Pair 1342	2.50556	0.727778
Pair 1343	4.68333	1.13889
Pair 1344	5.22222	1.25
Pair 1345	3.78889	0.922222
Pair 1346	2.61111	0.644444
Pair 1347	2.4	0.911111
Pair 1348	3.22778	1.13333
Pair 1349	0.738889	0.505556
Pair 1350	2.21667	1.68889
Pair 1351	5.52222	1.51111
Pair 1352	2.91667	2.15
Pair 1353	0.494444	0.522222
Pair 1354	0.988889	0.627778
Pair 1355	0.394444	1.89444
Pair 1356	3.42222	1.4
Pair 1357	0.35	2.11667
Pair 1358	4.97778	2.30556
Pair 1359	3.61111	0.5
Pair 1360	70.6667	2.50556
Pair 1361	0.827778	1.37778
Pair 1362	5.88889	1.90556
Pair 1363	2.55556	1.58333
Pair 1364	5.07778	0.944444
Pair 1365	4.62222	7.47222
Pair 1366	0.35	2.62778
Pair 1367	18.7833	1.76111
Pair 1368	0.388889	4.80556
Pair 1369	3.75556	1.22778
Pair 1370	0.483333	2.95
Pair 1371	4.82778	1.47222
Pair 1372	1.05556	1.18333
Pair 1373	0.338889	2.98889
Pair 1374	0.55	0.638889
Pair 1375	0.355556	1.76667
Pair 1376	7.07778	1.31111
Pair 1377	0.333333	1.11667
Pair 1378	5.47778	2.2
Pair 1379	1.21111	1.67778
Pair 1380	0.522222	2.20556
Pair 1381	12.4111	2.6
Pair 1382	1.40556	0.688889
Pair 1383	1.43889	1.26111
Pair 1384	0.372222	0.755556
Pair 1385	8.01667	1.96667
Pair 1386	0.388889	2.05
Pair 1387	0.672222	1.26667
Pair 1388	0.777778	0.916667
Pair 1389	7.1	2.48889
Pair 1390	0.411111	2.35
Pair 1391	0.261111	1.04444
Pair 1392	70.9722	2.43333
Pair 1393	21.6778	0.761111
Pair 1394	14.9722	0.611111
Pair 1395	21.8778	0.983333
Pair 1396	13.1889	0.933333
Pair 1397	7.41667	1.04444
Pair 1398	0.533333	0.716667
Pair 1399	0.333333	0.744444
Pair 1400	3.62222	1.11111
Pair 1401	29.4111	0.605556
Pair 1402	17.6333	1.83889
Pair 1403	14.1278	1.2
Pair 1404	0.327778	0.505556
Pair 1405	9.58889	0.822222
Pair 1406	71.1889	0.633333
Pair 1407	9.08333	1.48333
Pair 1408	2.65556	1.07778
Pair 1409	5.58889	0.644444
Pair 1410	0.905556	0.755556
Pair 1411	3.55556	1.07778
Pair 1412	2.3	1.45
Pair 1413	4.65556	1.00556
Pair 1414	11.9	2.65556
Pair 1415	2.09444	0.572222
Pair 1416	10.6556	0.833333
Pair 1417	0.277778	1.15
Pair 1418	1.45	0.744444
Pair 1419	0.366667	1.27222
Pair 1420	10.5278	3.70556
Pair 1421	15.4556	1
Pair 1422	6.93889	1.11667
Pair 1423	0.688889	1.77778
Pair 1424	6.38333	1.33333
Pair 1425	0.405556	0.761111
Pair 1426	3.82222	0.5
Pair 1427	0.261111	0.766667
Pair 1428	6.03889	0.761111
Pair 1429	1.36667	1.39444
Pair 1430	4.43333	0.688889
Pair 1431	4.83889	0.561111
Pair 1432	2.85	0.805556
Pair 1433	7.64444	0.75
Pair 1434	0.561111	0.894444
Pair 1435	71.3944	0.544444
Pair 1436	0.316667	0.538889
Pair 1437	11.3722	1.28889
Pair 1438	2.78889	0.577778
Pair 1439	0.716667	1.23889
Pair 1440	17.1611	0.844444
Pair 1441	3.26111	0.622222
Pair 1442	17.0722	1.68333
Pair 1443	1.61111	0.755556
Pair 1444	7.48889	1.02222
Pair 1445	2.86111	0.738889
Pair 1446	0.355556	1.61667
Pair 1447	15.5	1.77778
Pair 1448	3.93889	0.516667
Pair 1449	2.16111	0.583333
Pair 1450	2.98889	0.888889
Pair 1451	1.98889	1.03889
Pair 1452	5.17222	1.42222
Pair 1453	2.4	0.566667
Pair 1454	4.13333	0.872222
Pair 1455	5.32222	0.522222
Pair 1456	0.372222	0.522222
Pair 1457	0.272222	0.522222
Pair 1458	0.316667	0.511111
Pair 1459	0.277778	0.988889
Pair 1460	7.08889	1.80556
Pair 1461	2.1	0.85
Pair 1462	3.71667	0.661111
Pair 1463	0.377778	0.944444
Pair 1464	4.75	1.92778
Pair 1465	71.4722	0.505556
Pair 1466	3.66111	1.28889
Pair 1467	0.861111	1.66111
Pair 1468	3.85556	0.755556
Pair 1469	1.04444	0.7
Pair 1470	0.327778	0.5
Pair 1471	3.48333	1.46111
Pair 1472	0.394444	0.627778
Pair 1473	0.377778	1.04444
Pair 1474	11.5778	1.37222
Pair 1475	0.45	0.883333
Pair 1476	7.02778	1.47222
Pair 1477	1.42778	0.65
Pair 1478	5.83333	0.633333
Pair 1479	1.32222	0.7
Pair 1480	1.37778	1.28333
Pair 1481	10.0556	0.827778
Pair 1482	20.6278	0.7
Pair 1483	0.516667	0.522222
Pair 1484	2.02778	0.933333
Pair 1485	0.516667	0.727778
Pair 1486	5.73889	0.616667
Pair 1487	4.89444	1.05
Pair 1488	6.2	1.73889
Pair 1489	2.08333	0.861111
Pair 1490	30.0611	4.62222
Pair 1491	1.49444	0.8
Pair 1492	71.5556	0.744444
Pair 1493	0.572222	0.883333
Pair 1494	3.66111	0.716667
Pair 1495	0.422222	0.733333
Pair 1496	10.2056	0.644444
Pair 1497	0.355556	0.688889
Pair 1498	0.677778	1.59444
Pair 1499	12.4944	0.944444
Pair 1500	0.511111	0.655556
Pair 1501	0.372222	0.977778
Pair 1502	5.71111	0.716667
Pair 1503	4.81111	0.844444
Pair 1504	1.2	0.95
Pair 1505	2.9	0.605556
Pair 1506	10.7667	1
Pair 1507	0.9	0.794444
Pair 1508	2.53889	0.677778
Pair 1509	1.11667	0.694444
Pair 1510	2.26667	0.533333
Pair 1511	13.5222	2.34444
Pair 1512	0.361111	2.15
Pair 1513	2.35	0.533333
Pair 1514	1.91667	0.833333
Pair 1515	1.96111	0.822222
Pair 1516	3.18333	1.53333
Pair 1517	3.26111	0.688889
Pair 1518	2.03333	0.577778
Pair 1519	20.6222	1.33889
Pair 1520	7.06111	0.966667
Pair 1521	7.48333	0.827778
Pair 1522	1.52778	1.10556
Pair 1523	11.3056	0.672222
Pair 1524	75.7778	0.888889
Pair 1525	4.92222	1.62222
Pair 1526	22.9889	0.738889
Pair 1527	1.72778	0.688889
Pair 1528	17.7889	0.8
Pair 1529	4.57778	1.03889
Pair 1530	13.5056	0.705556
Pair 1531	10.7111	0.883333
Pair 1532	9.33889	1.31667
Pair 1533	6.42222	1.13333
Pair 1534	0.861111	0.705556
Pair 1535	12.65	0.777778
Pair 1536	14.9111	0.838889
Pair 1537	9.76667	2.26667
Pair 1538	0.411111	2.12222
Pair 1539	1.43889	0.988889
Pair 1540	0.877778	1
Pair 1541	77.0556	0.6
Pair 1542	11.9444	0.511111
Pair 1543	9.56667	0.533333
Pair 1544	0.372222	0.6
Pair 1545	3.92222	0.755556
Pair 1546	5.68333	2.07222
Pair 1547	5.54444	2.86667
Pair 1548	19.85	0.6
Pair 1549	0.377778	1.66667
Pair 1550	4.36111	0.55
Pair 1551	12.2167	0.772222
Pair 1552	2.2	0.5
Pair 1553	5.36667	0.783333
Pair 1554	9.24444	0.855556
Pair 1555	1.03333	0.538889
Pair 1556	9.46111	1.16667
Pair 1557	10.7889	0.594444
Pair 1558	2.81111	1.6
Pair 1559	0.633333	0.683333
Pair 1560	11.4444	1.57778
Pair 1561	7.01667	0.566667
Pair 1562	0.538889	0.772222
Pair 1563	0.394444	0.522222
Pair 1564	77.1389	0.961111
Pair 1565	3.82222	1.1
Pair 1566	3.51111	0.644444
Pair 1567	1.35556	0.55
Pair 1568	0.338889	1.21667
Pair 1569	3.21667	2.08333
Pair 1570	4.87222	1.58889
Pair 1571	4.27778	1.69444
Pair 1572	1.20556	0.988889
Pair 1573	0.277778	0.883333
Pair 1574	3.66111	1.26667
Pair 1575	2.02778	1.12778
Pair 1576	0.511111	1.87778
Pair 1577	2.38333	1.72222
Pair 1578	0.411111	0.65
Pair 1579	4.13889	1.30556
Pair 1580	0.466667	1.96111
Pair 1581	0.45	0.866667
Pair 1582	3.81111	2.16111
Pair 1583	9.43333	0.605556
Pair 1584	1.36667	1.83333
Pair 1585	0.772222	0.594444
Pair 1586	0.355556	0.577778
Pair 1587	1.34444	1.37778
Pair 1588	1.06667	0.905556
Pair 1589	0.533333	1.35
Pair 1590	4.86111	1.49444
Pair 1591	1.01667	0.6
Pair 1592	0.322222	1.28889
Pair 1593	0.311111	1.06111
Pair 1594	1.88333	0.977778
Pair 1595	3.61667	0.555556
Pair 1596	0.344444	0.988889
Pair 1597	0.277778	1.16667
Pair 1598	0.405556	3.08889
Pair 1599	0.594444	1.86111
Pair 1600	0.283333	0.577778
Pair 1601	0.383333	0.611111
Pair 1602	0.7	0.927778
Pair 1603	8.05	0.844444
Pair 1604	11.4556	1.14444
Pair 1605	0.966667	1.27222
Pair 1606	4.08333	2.18889
Pair 1607	0.861111	1.65556
Pair 1608	0.366667	0.755556
Pair 1609	5.71111	0.883333
Pair 1610	0.366667	1.89444
Pair 1611	0.822222	1.82778
Pair 1612	86.0222	0.616667
Pair 1613	11.2667	0.505556
Pair 1614	31.5833	1.10556
Pair 1615	0.388889	1.2
Pair 1616	14.1722	0.838889
Pair 1617	3.01111	1.12778
Pair 1618	0.6	1.05556
Pair 1619	0.872222	1.55
Pair 1620	9.00556	0.716667
Pair 1621	3.82222	0.7
Pair 1622	0.572222	1.16111
Pair 1623	2.22222	0.533333
Pair 1624	1.62222	1.51111
Pair 1625	13.0889	0.694444
Pair 1626	1.38889	1.35556
Pair 1627	0.911111	0.794444
Pair 1628	0.383333	0.55
Pair 1629	13.7111	0.933333
Pair 1630	1.16111	0.883333
Pair 1631	0.411111	1.55
Pair 1632	3.24444	1.66111
Pair 1633	10.45	1.33889
Pair 1634	2.36111	0.816667
Pair 1635	0.705556	1.22778
Pair 1636	0.922222	1.33889
Pair 1637	88.4944	3.33333
Pair 1638	4.04444	1.58333
Pair 1639	0.388889	0.922222
Pair 1640	5.17778	4.92222
Pair 1641	1.25	0.816667
Pair 1642	4.77778	0.816667
Pair 1643	45.2556	0.844444
Pair 1644	1.88333	1.10556
Pair 1645	16.6778	1.13889
Pair 1646	0.427778	0.888889
Pair 1647	0.855556	0.75
Pair 1648	0.65	0.555556
Pair 1649	2.03333	0.555556
Pair 1650	5.6	0.838889
Pair 1651	28.3722	2.37222
Pair 1652	0.466667	1.58889
Pair 1653	89.3833	1.15
Pair 1654	41.4	1.06111
Pair 1655	31.9556	0.655556
Pair 1656	26.6556	0.805556
Pair 1657	1.76111	1.42778
Pair 1658	0.7	1.22778
Pair 1659	12.6611	1.58333
Pair 1660	0.427778	0.727778
Pair 1661	4.60556	1.75556
Pair 1662	19.4556	0.594444
Pair 1663	96.9	0.788889
Pair 1664	1.86667	0.561111
Pair 1665	12.8111	1.07222
Pair 1666	2.95	0.688889
Pair 1667	2.68889	3.2
Pair 1668	1.25	1.88333
Pair 1669	0.5	1.11111
Pair 1670	1.98889	2.33889
Pair 1671	0.411111	1.37222
Pair 1672	3.98333	0.627778
Pair 1673	1.00556	0.511111
Pair 1674	5.23333	0.8
Pair 1675	0.266667	0.672222
Pair 1676	2.27222	1.45
Pair 1677	4.51111	1.06667
Pair 1678	0.755556	0.694444
Pair 1679	0.338889	0.55
Pair 1680	4.31111	0.616667
Pair 1681	0.75	0.661111
Pair 1682	0.355556	1.13889
Pair 1683	5.18889	0.855556
Pair 1684	0.338889	1.12222
Pair 1685	1.83889	0.555556
Pair 1686	0.35	0.611111
Pair 1687	2.96111	1.31667
Pair 1688	0.711111	1.57778
Pair 1689	2.98889	1.25
Pair 1690	3.94444	0.561111
Pair 1691	7.25	1.85556
Pair 1692	0.4	0.744444
Pair 1693	1.72778	1.29444
Pair 1694	0.327778	1.06667
Pair 1695	0.788889	0.738889
Pair 1696	1.46667	1.52222
Pair 1697	1.67778	1.32222
Pair 1698	1.93889	1.69444
Pair 1699	0.838889	0.666667
Pair 1700	1.85	0.783333
Pair 1701	0.3	1.16667
Pair 1702	0.855556	1.4
Pair 1703	3.27778	2.23333
Pair 1704	0.294444	1.69444
Pair 1705	0.805556	1.86111
Pair 1706	2.42222	0.6
Pair 1707	113.344	0.833333
Pair 1708	0.272222	0.533333
Pair 1709	24.1778	0.716667
Pair 1710	5.31667	0.916667
Pair 1711	0.372222	1.32222
Pair 1712	13.8944	0.755556
Pair 1713	7.76111	0.833333
Pair 1714	0.933333	1.57778
Pair 1715	10.9556	0.594444
Pair 1716	26.3667	1.25556
Pair 1717	0.388889	2.65
Pair 1718	0.605556	0.722222
Pair 1719	12.2222	1.10556
Pair 3439	13	0.555556
Pair 3440	73.2111	1.56667
Pair 3441	10.8389	2.7
Pair 3442	14.6722	2.35556
Pair 3443	21.3722	3.2
Pair 3444	84.1778	2.91667
Pair 3445	0.572222	0.627778
Pair 3446	0.283333	1.35556
Pair 3447	24.0556	0.516667
Pair 3448	57.75	3.42222
Pair 3449	21.8444	3.75556
Pair 3450	18.6889	2.68889
Pair 3451	1.47778	1.46667
Pair 3452	22.7667	3.33889
Pair 3453	0.494444	0.95
Pair 3454	14.9444	3.53333
Pair 3455	0.272222	1.56667
Pair 3456	1.81667	1.62778
Pair 3457	19.7611	5.09444
Pair 3458	12.3778	1.02778
Pair 3459	0.438889	2.92778
Pair 3460	0.433333	1.58333
Pair 3461	0.361111	1.41111
Pair 3462	2.21667	2.83889
Pair 3463	29.7056	1.00556
Pair 3464	0.655556	1.44444
Pair 3465	15.3333	2.66667
Pair 3466	1.85556	0.538889
Pair 3467	29.2278	1.41111
Pair 3468	15.3444	0.772222
Pair 3469	9.90556	0.55
Pair 3470	12.1667	2.35
Pair 3471	9.38333	3.32778
Pair 3472	1	0.961111
Pair 3473	11.2556	1.83333
Pair 3474	1.02778	1.16111
Pair 3475	9.25556	1.43333
Pair 3476	0.722222	1.66111
Pair 3477	9.83333	0.861111
Pair 3478	2.92222	0.75
Pair 3479	10.0333	1.33333
Pair 3480	16.95	0.95
Pair 3481	3.47222	0.783333
Pair 3482	0.683333	0.811111
Pair 3483	1.6	2.59444
Pair 3484	0.388889	2.78889
Pair 3485	10.1167	0.505556
Pair 3486	41.8944	2.13333
Pair 3487	56.6222	1.97778
Pair 3488	0.494444	0.711111
Pair 3489	9.28333	1.55
Pair 3490	0.316667	1.68889
Pair 3491	11.0611	1.12222
Pair 3492	0.772222	0.922222
Pair 3493	27.4667	1.39444
Pair 3494	10.6778	4.35
Pair 3495	1.26111	1.01667
Pair 3496	11.3333	1.75556
Pair 3497	2.11111	14.3333
Pair 3498	1.39444	4.8
Pair 3499	0.372222	2.44444
Pair 3500	1.59444	1.14444
Pair 3501	1.37778	1.6
Pair 3502	5.15556	2.41667
Pair 3503	0.266667	1.55556
Pair 3504	2.28889	2.68333
Pair 3505	2.13889	0.766667
Pair 3506	43.4611	2.52778
Pair 3507	27.4556	2.84444
Pair 3508	26.2556	3.41667
Pair 3509	9.66111	3.06667
Pair 3510	31.6778	2.74444
Pair 3511	2.4	2.7
Pair 3512	31.4667	4.38333
Pair 3513	2.55	3.49444
Pair 3514	14.6444	3.03333
Pair 3515	2.18333	1.14444
Pair 3516	44.4222	1.92778
Pair 3517	0.311111	1.62778
Pair 3518	29.9944	2.32222
Pair 3519	9.77778	2.05
Pair 3520	19.1444	2.79444
Pair 3521	8.46111	3.11667
Pair 3522	0.733333	1.05
Pair 3523	10.9611	2.23889
Pair 3524	0.683333	1.18889
Pair 3525	2.75556	0.555556
Pair 3526	20.8556	2.93889
Pair 3527	1.31667	0.727778
Pair 3528	14.2722	2.96667
Pair 3529	0.594444	1.11667
Pair 3530	0.283333	0.722222
Pair 3531	10.2444	3.86667
Pair 3532	1.53889	2.11111
Pair 3533	0.911111	2.78889
Pair 3534	0.783333	2.56667
Pair 3535	0.644444	0.616667
Pair 3536	19.1667	2.55556
Pair 3537	45.0111	1
Pair 3538	1.57778	1.21111
Pair 3539	4.70556	1.42778
Pair 3540	17.4611	1.48333
Pair 3541	0.35	2.49444
Pair 3542	20.1556	3.57778
Pair 3543	12.8333	3.47222
Pair 3544	0.466667	1.11111
Pair 3545	0.277778	1.1
Pair 3546	14.0889	6.55
Pair 3547	0.283333	1.69444
Pair 3548	10.8556	2.56667
Pair 3549	0.438889	0.977778
Pair 3550	15.9056	1.94444
Pair 3551	0.338889	4.74444
Pair 3552	15.1556	4.17222
Pair 3553	1.07222	2.48333
Pair 3554	10.3333	3.02778
Pair 3555	0.705556	1.14444
Pair 3556	1	6.06667
Pair 3557	11.2778	3.45
Pair 3558	49.4889	0.922222
Pair 3559	22.7778	2.03333
Pair 3560	10.9056	1.22778
Pair 3561	0.677778	0.972222
Pair 3562	0.316667	1
Pair 3563	17.7833	2.38333
Pair 3564	15.0778	2.92778
Pair 3565	12.7278	2.22222
Pair 3566	11.3222	2.46111
Pair 3567	16.35	2.25
Pair 3568	10.4556	3.77222
Pair 3569	14.5667	0.727778
Pair 3570	0.405556	1.93889
Pair 3571	0.683333	2.16667
Pair 3572	5.33889	4.17778
Pair 3573	0.872222	1.42778
Pair 3574	1.53333	1.85
Pair 3575	1.79444	12.4556
Pair 3576	50.3333	2.78889
Pair 3577	20.6778	5.11667
Pair 3578	15.4	3.61667
Pair 3579	9.42222	3.03333
Pair 3580	10.2444	3.81667
Pair 3581	0.855556	1.98889
Pair 3582	0.45	0.522222
Pair 3583	14.3333	4.35556
Pair 3584	24.0389	2.90556
Pair 3585	8.96667	7.38333
Pair 3586	0.422222	1.10556
Pair 3587	1.42778	4.65556
Pair 3588	1.81111	2.35
Pair 3589	1.7	2.72222
Pair 3590	55.6611	2.62778
Pair 3591	21.4556	3.93333
Pair 3592	27.3944	2.38333
Pair 3593	1.17778	1.72222
Pair 3594	0.844444	0.694444
Pair 3595	23.7111	4.73889
Pair 3596	5.2	4.4
Pair 3597	3.17222	1.38889
Pair 3598	17.5444	3.75556
Pair 3599	0.377778	1.28889
Pair 3600	0.305556	0.705556
Pair 3601	9.98889	4.38333
Pair 3602	11.6667	3.09444
Pair 3603	13.6444	6.63889
Pair 3604	58.6167	1
Pair 3605	0.305556	2.23333
Pair 3606	18.5444	3.23333
Pair 3607	17.9	0.55
Pair 3608	71.7556	2.15556
Pair 3609	9.7	1.62222
Pair 3610	15.7222	6.32222
Pair 3611	60.0222	3.17778
Pair 3612	18.4778	3.47222
Pair 3613	12.3722	1.95556
Pair 3614	0.561111	1
Pair 3615	1.08333	1.58889
Pair 3616	20.6556	2.27222
Pair 3617	11.6722	3.00556
Pair 3618	11.4333	1.81111
Pair 3619	3.00556	2.83333
Pair 3620	11.3111	1.88889
Pair 3621	0.311111	2.66111
Pair 3622	11.0889	6.02222
Pair 3623	16.5444	5.44444
Pair 3624	2.57222	4.40556
Pair 3625	10.8167	3.41111
Pair 3626	0.844444	2.27222
Pair 3627	60.4444	0.633333
Pair 3628	13.1556	3.52778
Pair 3629	18.9278	4.22778
Pair 3630	8.04444	1.69444
Pair 3631	0.711111	0.555556
Pair 3632	20.7667	2.01111
Pair 3633	12.0778	4.8
Pair 3634	1.31667	0.833333
Pair 3635	7.79444	3.66111
Pair 3636	0.366667	1.11111
Pair 3637	0.666667	1.16111
Pair 3638	11.4722	4.51111
Pair 3639	0.611111	3.29444
Pair 3640	17.7444	4.50556
Pair 3641	0.455556	1.27222
Pair 3642	0.672222	2.16111
Pair 3643	0.366667	1.98333
Pair 3644	1.45	4.52222
Pair 3645	0.261111	4.06111
Pair 3646	61.0667	2.91111
Pair 3647	11.3611	4.07778
Pair 3648	0.255556	0.777778
Pair 3649	20.4333	3.49444
Pair 3650	7.13333	3.97778
Pair 3651	15.0389	5.33889
Pair 3652	14.4056	1.81111
Pair 3653	0.527778	2.07222
Pair 3654	21.8333	5.33889
Pair 3655	0.288889	0.711111
Pair 3656	0.466667	1.78333
Pair 3657	17.0389	5.07222
Pair 3658	0.755556	4.46667
Pair 3659	13.4778	1.55556
Pair 3660	0.338889	3.12222
Pair 3661	0.327778	2.78333
Pair 3662	62.1	0.533333
Pair 3663	0.672222	1.56111
Pair 3664	16.1889	3.11111
Pair 3665	0.994444	0.527778
Pair 3666	7.29444	2.71667
Pair 3667	0.322222	2.21111
Pair 3668	8.31667	3.66111
Pair 3669	23.7722	0.611111
Pair 3670	1.67222	1.38889
Pair 3671	8.95	4.31111
Pair 3672	0.872222	1.12778
Pair 3673	2.80556	0.738889
Pair 3674	7.88333	5.25
Pair 3675	10.1667	2.38889
Pair 3676	1.08889	1.69444
Pair 3677	0.255556	1.45556
Pair 3678	17.0167	1.35556
Pair 3679	0.55	0.516667
Pair 3680	0.338889	1.80556
Pair 3681	7.51111	1.54444
Pair 3682	0.788889	1.41111
Pair 3683	10.0278	1.24444
Pair 3684	62.8444	3.49444
Pair 3685	18.3611	2.68333
Pair 3686	5.03333	4.22222
Pair 3687	0.705556	3.11111
Pair 3688	0.644444	0.95
Pair 3689	0.383333	8.78333
Pair 3690	1.10556	1.04444
Pair 3691	0.322222	4.85
Pair 3692	1.03889	1.75556
Pair 3693	74.9556	2.3
Pair 3694	9.20556	0.666667
Pair 3695	0.755556	1.72778
Pair 3696	62.8556	1.20556
Pair 3697	2.05556	0.894444
Pair 3698	0.833333	0.522222
Pair 3699	1.83333	6.23333
Pair 3700	0.288889	4.33889
Pair 3701	3.36667	0.716667
Pair 3702	2.29444	2.11111
Pair 3703	0.277778	0.838889
Pair 3704	46.8833	2.96667
Pair 3705	31.1444	2.51111
Pair 3706	0.688889	1.61667
Pair 3707	2.40556	1.63889
Pair 3708	1.67778	2.15556
Pair 3709	6.92222	3.78333
Pair 3710	1.63333	5.70556
Pair 3711	6.62778	2.73889
Pair 3712	0.716667	0.544444
Pair 3713	0.583333	0.683333
Pair 3714	0.555556	7.98889
Pair 3715	1.81111	7.02778
Pair 3716	2.25556	0.711111
Pair 3717	1.07778	0.677778
[truncated: 1,625 more rows]

## Sheet: Fig S3
Genetic Mutants								Satiety								Temperature								Mech
Min Bout Length (s)	WT		ceh-17		aptf-1			Min Bout Length (s)	Starved		No Food		With Food			Min Bout Length (s)	18C		21C		25C			Min Bout Length (s)	50um		110um		500um
	Mean	Error	Mean	Error	Mean	Error			Mean	Error	Mean	Error	Mean	Error			Mean	Error	Mean	Error	Mean	Error			Mean	Error	Mean	Error	Mean	Error
1	7.43421	0.665895	2.08021	0.271353	0.482963	0.100468		1	5.64444	0.797799	0.650817	0.226655	0.273466	0.137722		1	0.0968468	0.0157864	0.650817	0.226655	1.97512	0.304125		1	8.62134	0.804914	4.24531	0.526356	0.650817	0.226655
5	7.36014	0.667581	2.00926	0.271519	0.425093	0.0981854		5	5.58253	0.797614	0.597549	0.226511	0.22131	0.136574		5	0.0698198	0.0181297	0.597549	0.226511	1.91956	0.304258		5	8.4434	0.806583	4.18559	0.525356	0.597549	0.226511
10	7.24298	0.666279	1.89064	0.266448	0.363148	0.0913181		10	5.56798	0.794807	0.588154	0.224976	0.203317	0.133183		10	0.0148649	0.0148649	0.588154	0.224976	1.91416	0.304067		10	8.15612	0.807413	4.07613	0.520962	0.588154	0.224976
15	7.14405	0.66515	1.78421	0.257872	0.339537	0.0873967		15	5.54879	0.791007	0.573448	0.223248	0.199751	0.132799		15	0.0148649	0.0148649	0.573448	0.223248	1.90266	0.303605		15	7.7814	0.812965	3.93932	0.515382	0.573448	0.223248
20	6.93879	0.663961	1.70292	0.25255	0.304722	0.0805726		20	5.50051	0.790359	0.569526	0.223362	0.191542	0.13232		20	0.0148649	0.0148649	0.569526	0.223362	1.89444	0.303634		20	7.47729	0.811103	3.77431	0.508929	0.569526	0.223362
25	6.78226	0.665174	1.52573	0.237674	0.274074	0.0780415		25	5.42717	0.782274	0.55384	0.219977	0.181177	0.131938		25	0.0148649	0.0148649	0.55384	0.219977	1.87856	0.302957		25	7.21892	0.806452	3.55816	0.501991	0.55384	0.219977
30	6.64942	0.666712	1.38177	0.216396	0.24463	0.0742917		30	5.34444	0.774689	0.547712	0.217946	0.173881	0.124863		30	0.0148649	0.0148649	0.547712	0.217946	1.86541	0.300855		30	7.03285	0.808446	3.41189	0.497362	0.547712	0.217946
35	6.44327	0.67544	1.25068	0.198617	0.226944	0.069678		35	5.27545	0.769148	0.547712	0.217946	0.16592	0.124172		35	0	0	0.547712	0.217946	1.83576	0.299884		35	6.84726	0.803327	3.22839	0.470188	0.547712	0.217946
40	6.28294	0.677934	1.15439	0.196515	0.164907	0.0616796		40	5.21737	0.75916	0.539052	0.217648	0.156716	0.124007		40	0	0	0.539052	0.217648	1.827	0.299447		40	6.6066	0.782826	3.04193	0.449998	0.539052	0.217648
45	6.18382	0.682413	1.02992	0.182022	0.142315	0.0605183		45	5.16475	0.757823	0.52884	0.217779	0.13607	0.113702		45	0	0	0.52884	0.217779	1.79797	0.295327		45	6.42552	0.778688	2.86441	0.427986	0.52884	0.217779
50	5.94766	0.686573	0.919981	0.173715	0.12963	0.0596431		50	5.12141	0.751664	0.506536	0.209991	0.124627	0.102563		50	0	0	0.506536	0.209991	1.7752	0.292834		50	6.16739	0.768011	2.71536	0.424423	0.506536	0.209991
55	5.65624	0.673489	0.888109	0.16974	0.0862963	0.0516042		55	4.97859	0.738507	0.506536	0.209991	0.124627	0.102563		55	0	0	0.506536	0.209991	1.7511	0.292876		55	5.86369	0.75385	2.60773	0.414828	0.506536	0.209991
60	5.52086	0.666127	0.787622	0.166912	0.0862963	0.0516042		60	4.87404	0.731294	0.478268	0.205747	0.124627	0.102563		60	0	0	0.478268	0.205747	1.71064	0.29241		60	5.62746	0.746727	2.47474	0.407983	0.478268	0.205747

[truncated: 5 more sheets: FigS4, FigS5, FigS6, FigS7, Fig S8]
